# Supplementary material for: The miRNA biogenesis in marine bivalves
Source: PeerJ. 2016 Mar 7;4:e1763. doi: 10.7717/peerj.1763 (PMC4793324; doi:10.7717/peerj.1763)
Supplement: File S4 [file peerj-04-1763-s004.fa]

>MgDROSHA_gene
TAATATTGATATCGGAATATTGAATCATATTTTAACAAATAATAACGTTCAGCACAAATT
GAACTAGTCGTGACAATTGTTTAGATTTTCTTTTAAGTTATTAAAGTTTATTTGATTGGT
TGACGGACATTTTCTACATGACCAGCATTTTGTTAAAATAAACTGTTAGATTAGTGGTTT
TCATACTTTTCCTATACAAAATCCAACTTCGGAAGACTGCCACTCCAAATCAACTAAATA
CCAACAGTTATCGCCATATTTTGAAAAAAATACATGAAATTTTCAATATGAACAATACTG
TCGGTTGTAAACAAAATCATTTATAAAATACTGTGAGTATCATCCAATTAAAAGCCATGC
ATAAATGCCTACAATGATCAGTAAAATCATGTCTCTAGTATATACATAGATTCATATGGC
TTATATAGATTGTAATCTAAAAAATCTCCTCACCAATTTAACTGTTTATGTAAAAGATAG
GCGGAAGATACTAAAATCATAGTGAAATTCAAAAGTCTGAAACGAACTGACAATAGATAT
AGGAAGATGGGGTATGAGTGCCAATGAGATAACTCTCCATCCAAGGAACAATTCATAAAA
ATAAACCATTATAGATCAAGACGGTATGGCCTTCAACGCAGAGCCTTGGCTCACATCGAA
CAGCAAGCTATACAGGGTCCCCAAAATCACTAGTGTAAAACCATTAAAACGGGAAAACCA
ACGGTCTAATCTATATAAAAACGAGAAACAAGAAACACTTATGATTCACATAAATAGACG
GCATGCAACCACTGAACAACAGATTCCTGACTTAGGACAGGTACAAACAATTGCAGCGGG
GTTAATCGTTTTAATGGTACCAAACTTAAAAAACGAAAACAACATAAAAGACAAACAAAG
AGCGAGCAACACGAACCTCATCAACATAGGAGGTGATATAAAGGGTAAACATGCTCCACA
TGCATGGTCAAATTTTGCATTGGCTGAATATAAAATTTTCAATGTTTATGAACTATTATA
CTGATCTATACTAATAATAGTCACAATTTTCGGTTCAAATTGTTTTTTGCTGGACAGTGT
TTAAACATGTTGTGTGAATGTTATGTCTTGTGTCTCAATATTTATATCAGAAATAATAAT
ATTTCAATTCTGTTATGCTGATAATGCATACCTCTATAATGTTTCGAAAAGACAAATTAC
GGATCGTCAATTTGGTTTGGATCAGGCAAAATATCCACAATTATTGTTACTGCAAAATCC
AAATCTGGAATATTAAGATTGAGTTGTCTCTCTTTGTCCAACTCCAGATGGTTGTCACCA
AGAGTGGGCAATACTTACTAAATTAGTGCTGACATTTTTATTTTTATGATTAATAATTTT
TATTCAATAATAACAATTATTATTTTTCAACTTCTTTTGTCTTATTAGTTTTTTTTTAAT
ATTTTGTTACTGAATAAATGCAAACTTGATTCAACTTTGATAAGTAATATGAATGTATTT
ATCAATTAATCAAAAAGGTAAAAAATAAAGAAAAAGTAGGGTATAATATCACAGGACACA
ATTTCACTTTGTTAGTCTTATGATTGGCTACTGTTATGCCCAAAAGAAAGATTACTCCGG
TTGTTGTAAAAACCGGCGTACCGGAAATGGGTAAAGCAAACACAACCATGTAATGGCGAC
GACCATAGACTGAAACAGAATTATCTATTTTTGTCTCTCTTTTTGCACTTAAATTCTGGA
AAACGGATATCTTAATGCCATAATGTCATTCAGGAATAATCAAATGTTTCAAAGACCGAA
CCAGGTTAATGTTTGTATTAACTTTTGTTCTATTATGCTTCGTCTCTGAATGAGCATGAA
CTATTTGCCACTGAACTTCAGTCTGTACGTTAAGGTTCATCATAACAAACGGACAAATAT
GGCTGTATTTACATGTCAAAAAGTACTCTGAGTACAGACTTACCTGTGAAGTTGGAAAAG
TTTTTATACCTGGCATCCACTAGATATATTAAAGCTAAATGTATTTTGTGTTTCAGAAAG
ATAAAGTCTCTTTTGGATTTTGATGGGCATTTTTTTCCTTTGTGCTAAAGGTGTGAAAAT
TAACTAAGTTGAGATGCTCCCTCAGGTAAAAAAAAACGGTTTGCATTGTTTTGATTGTCC
TTAACTGACATGGACAAAGGTATCTTCACAGGTGAGTTAAAGAGTCAGTGAGTGGACAGT
ATCAAAGTAATTCAGGTGTTTGTTTATTTTTACACCTTCTGCAGAAAGGAAAAAAAATGC
CCAGCAAAATCCAAGAAAGATTTTATCTTTCTAAAACACAAGTTGCATTTAACTTTTATA
TATGTAGTGGATGCTAGCTAGGCCTTAACACAGAGTAGTTTTTGAGGTGAAAATACGGCC
ATAATTCTCCATTTGTTATGATGAACTTTAAGAAACTCCAGATAAAAATTGTAGATATAC
ACAGTTATCAATATTACAATGTATAATCCAAATCAGGTTGGGAATTAAAAAAAAAAGCTC
AGTCAAAATGAGGGGCAGTCCCTCCGAAAAGGTCTGAGTGTAACAGGTCCGTTTGCCCTG
ATTACATGTTAGCCATGGGTCTGTTTGTCCAGGAGTTCATTGGCCCATAAAGTCTGTTCG
CCCTGGTTTCTTTTAAACTGCTTTTCTAAAAAAATATTTATATATTAAGAATATTTTAAT
GTTTAATACAAACTTACCGGTATTCAGATATTTATATGGTATAAAATGATAAATTCTCGA
AATTCATGAAAACACATTGAAATATTTAAAAATGATGGCTTGTTTTGGAATATTAATTGT
TCATATAAACAATAAAAACAGCATTTTGTTATGATAAACTAGTCAGATTGGAATGAGTAA
AAACAATATTTATGATGTACAAATGTACGAAGTTGTAAATCAAGAAGGATTTATATTTTT
AAAGTTAATTTATTTTTTTCATTATACTGCATCAATTGACTGACTAGAATACACCTTATC
GCTTATCCCGGCTGACCCGGCAGCTTGAACTTTTGACGCATTCAAAAACACTTTTCGATT
GTGGTGTCGGATATATTGTATTGTGACGTAAAAATTTTACGGGAACCTGTGTGATATCCA
GTAATGGCAGACAAATAGCGATAAGGTGTATTATGATTTAAATTGACAGTTACTAAATAC
CCACAAAATAAAATACATTATATCACTTCTATTTCACTATTCTACCATGTAAATCCATAG
ATATAATAATGGCTATGATATCTTCAAATGTATGGTAAATCAAAGAAAACTAATTACAGT
CAAACCTGATTAAACTGGACCCTGAATAAACCGGTTTCCTGTCCATTCCGGCCGAAAGCT
TGCCAATGATTGTATTACACATACAATTTATCTGTATTTACTACTAAGTATATAATAAAT
ACAAATATTCGGCAAATTTCTCTACAATCTATTAATATCATACTCTATTAAAAAATAAAA
TAAACTAGACATCAATCAAAAAAATAAAAATCAGGGCCAATGGACCCTGGGCGAACAGGT
ACTCGAGTGAACGTGAATCAGGGCGAATGGACATGTCTTCCTCTGAAAAAGTTTATTTTC
ACTGACACTGTGGTACAAAGGTTCCTGTAAAATTTAACATCACTTTAGAAAATATCTGAT
GCCACAAAGGAAAAGTGATTATTGTAAGATGTCATTACATAATTATGATTAGTTCAAAGT
GCACAGATTCTTGGGTCAAGCAGCATAGATTTCCAAATAGCAATTCATAAGGTCTATTGA
AGTCCTTGAATTTTTCTAAATAAATCAAGCATCAATCCTTTCAATAGGTCAGGAATAACT
AGTATTTGGTGGATGATGCCTAGTTATAATAAACCCAATTTTTACAAAACATGCAAAATG
CAGCAAAGCAATTACATGTCACCAAGGAGTACTCATCAAGGCATAAGATGGTATACAATG
ATATATGCAAAATGATGCTCAAGTGCATGTTCTTTAAAAAAAAAAAGTGATTAAAACAGC
ATTATACCTCAATTAGTCTATCAAACTATAATGCATAATATGATGATATACATGTATGTT
AAATGGTGGACCTGAATTGAGGTATAATCCATGGTGAATGATATGTCAAACCATGGTTAT
TCCTTACAGTTAGTCTGATAAAGTTATGATTTGCAATAAATATTGTTAACTTGCCTGAAC
TACCAATAGACTCATGAAATTATGAAAAATTCTCAGCCACATGTCAATATAAACAAAGAC
CCCTTGTCACGGATTTGGCAAGGTTTGGCAAAACTAGTTACAGTAACTTTTACGAAATCA
GGATAAACACAGCAGTTTAATACGATTGATTGATCGATTCTATCCACATAATTAGTGGTA
ATTGATTCTATTACAATTAAAAAACCCAAGATGATAACTAAGTTTGAATAATTTGTAAAT
ATATATAGTTTTGACATTTTTAAAAATTTGATTTGATTTCAGTTTCAGGCATCAACACCT
CAGGCCTTTAACCAACAACAGCAGCTTGGAAATGTCAGATTTACTACCAACACCTCCACA
GCTAGGATGCAAAACATGTTCAACCCACTACAGACATCAGTACAAGCTGGAATGCCACCC
TGGGGAGCAGGGGTAGCAGTACAGGCAGGTCAACAAAACTTTCAGCCTCAGATTATCCCA
GCAGGGTTACAGAATCCTGCAATGGCCAATATGACCAACCCTCAACAGAATGCCGCTAAC
ATGATGGGATTGCTAGCTAACCAACAGTTACTGGCACAGGCAGCTGGCTTAGTAGCTACT
CCTGGTCTAGGAGTTGGAATGCAGGTATGCCATTATGATTTGACCTTTTTCCATTTGCAG
GTGCCCTTTACTGGACAGGGGATTCTTGGTGCAGGACCAATGAGAGGACAGTTACCTCAA
GTATTTCAAAATGTAGGACAAACTGGCTTAGGTAATAGTGGACAATATTCACCAAAATCA
AATATGAATCAGCGTAATTCTAAATCATCCAATCAAAATCGTGGTCGTCAATCAAATGAC
AGAAGTTCAGGGAATAAGGATCAAAGGTCATTTGATCGATCAAGAAGTGATAACAGAGGG
AGCCGTGATCAGAGTAAAGACAGAAAAATTAGGGAGGATAAAAAAGATCCACGACGTGAA
GACAGACGAGGTGATCAAAAATCAAACAGAGGAGATGATCAAAGAAATTTTGACCAGAGA
GATAGTAAAAATATTGACAGACGAAGGGATGGGAGCCGAGACAATAGGAAATACGACCAA
CCAGATGATAGGAGGAGCGATTTCAGAGAGGATAGAAAAAATTGTAATGACAGGAACATT
GATAGACTTGATGACAGACGAGATGTTAGAAAAGATGATAAAAATTTCCTCAGAAAAGAT
GAGGGGAAAAGGGACGATAAAAGGTTAAGTATACATATATATATATTCATGGGGAATCAA
TGAATATGAGCTAAAGTATACATAGACAATAACTGTTTAGTGTCTTTAAATATCAGCTTT
ATTTGTACGAGGCTAGGAAACAAGGTGTATGCGAGCTTTTAGCGACCTACTACACCTGTT
TCGAGCCGAGTACAATATAAAATTGAGAATGGAAATGGGGAATGTGCCAAAGAGACAACA
ACCCGACCATAGAATTTAACATAACAAATAATTTCAACAGTAAAAACAAATAACAAAACA
TTGTCAAATTTGAAACAGTATACAGATACAGCATAGCCATATCTGTAGGGCTGTATCTGT
ATAGTAGGACACCCAATTGCAGGATAAATATATATATACCTTCATGGGGAATCAATGAAT
ATGAGCAAATGACACAGGCAGTCTGAAGTATACATATATATATATATATATACCTTCATG
GGGAATCAATGAATATGAGCTAATGACATAGGCAGTCTAAACCAGCTCAAGAGAAGGAAG
AGTGATTGTATTGGTAGAACAGGTTCACACATGATGTGTAAATGTGTGTTCTACTAATAA
AATCATTCCACGTGACATGGTAAATAAGTGGATTAAATTTCACAAATCTGTTATTACCGG
TAGAAGTCAATATAGCAAGTTAATTTTTTTGTTTTATGAAGGATTTTGTGCACATTGATC
AGAAACATTTTGCCAAAGGGAAATAACCCTTAATTTAAAAAGAAAATCCAAAAAATATCC
ACCAGACATTGAATATTATAGAAAGAATTACATTACATTCTTCAAAAATATATTTTCATA
ATTCATTCACAGTGGAGATAAAAGAAAACCATTCAGCGACAGAAAAGAGATTGATAGAAG
AAGTACTAAGGGAGATAATAGGAACAAAGGTGAAGGTGATAGGTCAAAGGGAGATAACGA
TAGATCAAGAGATTTTGGGAGGAGAAGTAACCAAGGAAGTAGATCTCGTAGAGATGACGA
CCAATCAGACAATGCTTCCAGGTTTGATTTATAACACACAACAAAAAAATCTAACTCTTA
TTCATCATTTATTAATTTTACCAGATAATTTTTCATTTTGAGTCAGCAATGATTTTGGAA
ACAGAAACTTGCCTGGTCACAAAATTAACATTTTTATGATACTAAAAAGATTACATTCAG
ATTGCATGTGATCTTTTTTTTTTTTTTCGAAAAATCCAAATTCGTCTAAAAGTATTGAAA
ATGTGTAAATGACTTGTGCTGCTGAAATTCAATACAAATACATATCAACTAGTGAACTCC
TTTTCAAGAGAGTGGAATTCCTTGGTACTATTTATATGTATACATGTAAATAGAACAGAC
TTTAAATTTATGAATAACTTCCATCAGATACATGAATATTGGTTAGAGATTGTTAGCCAA
TTTTGATTTAAAAAAAAACTATAATACTAGTATATTAAAGGATATAGGTAGTTTGAGTAC
AAGAAAATCATAATCAGTAGATGATTAAGGAATTTTTTGTGGATTTTATTTTATAGTCCA
GACAAGAAAAGAACGAGGACAAAAGACAGCACAAAAGCCTCAACCTCTTCAAAGAAGTCC
AAGCCTGAAGACCAGGAGAGTTATTCTGAGGTTGAGGATACAATAGAGGATGTGATAGAG
GAAGAGATACCAGCTTGGTTGAGGTGTTCTCCGTCAGATCTGTACTTCACCAGGGACAAT
AAAGGGTATCAGATTAGACAAGTTACACTGTATCAGTTAATATTTTACAAAACTTTTAAG
CTCACTTATTTTTCACACACTGTTATTATATTATATTTCAGTCTGGATGTCTCCTTGCAA
CAAAGAGGATGAGAGATTTAGAAGATAAGTTTGAGAATGAAGTAATATTAAGAGCAGAGA
GAATAAGGGATTCACAACCGAAAGTTGATCTACCATCTAGGCCACCACCAAAACTACATA
TACATAAACAGTGTTGCAGCCATCAAGCAGGTATATAGTAATTCCAGACCCTAAGTTGAT
CAAGTAGGTTCTAATCAGGCTTTCTGTTATATCAACATGATCTAGATGAAAACCATTATA
GATTTTATTATACCAAGTGTACTAGTAAGTAAAACAGACAATTTAGTAGTGGAACAATGG
CTTGAAGATGAAATAAAGTATATATATACATATACTTTCATGGGGAATCAATGAATATGA
GCAAATGACACAGGCAGTCTAAACCAGCTCAAGGGAAGGAAGAATGATTTTATTGGTAGA
ACACATTCAGTCATGATGTGTAAATGTGTGTTCTACTAACATTTGACTAATGAAATCATT
CTTCGTGACATGGTGAATTATTGGATTACATTTCACAAGTCTGTTAATAATGGTAGTAGT
CAATATAGCAAGTTAAATTTGTTTTATTTATGAAGGATTTTGTGCACATTAATCTGAAAC
ATTTTGCCAAAGGGAAATAACCCTTAATTTAAAAAGAAAATCCAAAAATATCCACTAGAA
ATTGAATATTATAAAAAGAATTACATTATATTCTTCAAAGATATATTTTGATATTTCATT
TACAGTGGAGATAAAAGAAAACCATTCAGTGACAGAAAAGACATTGATAGAAGAAGTACA
AAGGGAGATAATAGGAACAAAGGTGAAGGTGATAGGTCAAAGGGAGATAACGATAGAGCA
AGAGATTTTGGGAGGAGAAGTAACCAAGGAAGTAGATCTCGTAGAGATGACGACCAATCA
GACATCATCTGTGTACCATGGACACATTCCCCATTTATTTAATTAATGAAACCATACAAC
TTTTGGAAAAACATGAAAAATAGAATAATCACTAGTATCCTTTTGTTTACTTTGATAGAG
GACAGCTGTAGCAGCAGCTCAGACTCTAGTGACGAGGATGACGATGATAACGATGATGAT
GAATGGATAGAGGAACTGAACAAAAAGAAAAAGCATCCATTCAGACTCCATGAAGAGTTA
TGGTACAACGATCCAGGAGAGGTAAGCAAATTAACCTTACAGACTCCATGAAGAGTTATA
GTACAATGATCCTGGAGAAGTAAGCCAATCAACCTTTCATACATCACAATTACTTTTTGT
ACTATGAGGAAAACAAATCTAAAATTCAATACCTTATTATTTTCAGGGTAAAATTCTGTT
CAGTCCATATCTCTTTATCAAGCTTTCGAGAAAATAATAAAGTTTTCTGCCCCAATCTCA
TATGTTTGGAGTAAACTGGTTCTCTATCTATTGGTTCCAGGCAGATTTTACTGAAATTAA
GATAAACATATTTAGTAATATTTTTTAAACACCTGTTTACAAGATGTATTATAGGATACT
GTTGTCGGTCTGTCTGTCCACCAGTCGTCAACATGTTGGACAATAACTCAAAAACACTTT
AACCAATATGCATGATACTTTCATGCTTATTTATATCTATTAACTTGAGCTCCCTATCAA
TTTTTATAAATTTTTGATTTTACGGTGTATTGGGTTTTATTCATTGAAAAAAGGTGATTT
TCCAGTTTACTGAACATTAACTCAAAAGTACTTGGAGCAGTTTTCATATATAGAGTTTAG
ATTTTATGTTTTCTAGTTATTTGGTTTTATTCATTAAAAAAAATTCTCCAGTTTTTAGGA
CAATAACTCAAAGAGCTTATAGCAGTTTTCCTGAAACTTGGATGACTGATTGATATCAAT
TAAAATCATTTTTTTTTCAATTTTATATTTTCAGATGAATGCAGGTCCATTGTGTAGATG
TAGTATAAAGTCCAAAAAAACAGGAATCAGACACAACAAGTATCCTGGGGAAGAGGTAAG
GCCAAACAATATACTGTGGATTCATTATTATTCGTTGGATACCAATTTTCGTGTATTTCG
TGGGTACAGTTGAACCAAATTAAATATTTAACAAATAACAAAATGACTATAGGTATGTAA
GCAGTAAAACCATGAAATCAGATATTCACAAACATGTGAGTATTCCTTATTCCACGAAAT
ATCCACGAAATAAAATTAATTCACAGTAGTTGTTTGCTACCTTTAAAGGAACTTTTAGTT
TAATCTTTTTGAGAAATAGTTGTAAAAATTTGTTTCTTTTAACAGTGAGAATTTTGTCAA
ACCTATTTCAAGCAACTTAAAATTGAAAGTTCCCTACTGAAATTCTCATGTTTATAGATG
ACAAATGACCTTAAATAATGTTACATATCCTGGTCTACATTTAAAAAGGAATTTCATTTT
GACAGCAGGACTCTTGGTCTTAAACTTTAATCTGTACTCAATGTACAAAGTATGTGCTCG
AAACATCAAATCCAGTATTTTGATTGGTTGATTTCTAAGTCTGAGTACAATAATCTTGTA
GGCCTGGACTTAACTTAAAACCAAAACTATCAACAATGTTTCCATAAGATTTTGTAATGG
AAACACCCAGTTGAATGATACTAATCAAATTATTATTTATTATATATAACTATATTATGT
AATTAATATTTCAGGCAATATCTGCATGTGACCCAGAAAGTAACAACAGTAACAAATTGT
ATCATTACAAAATTTCTATGTCTCCACCGACAAACTTTTTGGTAAGTACTGATACTCAAA
CATTCAACTTTACATTGAAGTTGATGGTAATGTTGACCTTGAACTCTGTATACAAGTGTT
ATGACCATGTGCTAGGAATATTTTCAGGCAGTTTTTCCACATGAATGAAAGCCTTGATGT
GTTTTGCTTTTGTTGAAGAATTTGTTTTGTTAGTATATTTTGAAGAATGGATTATGGGCA
AATAAAACAGAAAAAAATGTAGCCATTCTGTCTTTGATAGTATAGTCTTTGTAAAAGATT
AAATTTAGGTTAGGGGATATTATTAGATTTTCAATGATTTTCCATTAAAATATATATTTA
TTTTTCAGACTAAATGTCCCAGTATTATTGATTACGACAACCATGAGTATATATTTGAAG
GATACTCTTTGTTCTCCCACAGTAAACTTGAGAATGNNNNNNNNNNNNNNNNNNTTCTAA
TTTTAATGCCAAATTAGATTATTACCCAATTTCACGGTCCATGGAACATGGTAAAGGACA
GTACGAGTGGGGCATCCGTGTACTTTGGACACATTCTTGTTTCACCTACGTTTATTTATG
ATCTAGACAAAAGCTTCCATTTTGTAGGCGTTGTTTTTTCATGTAACCTTATTTACAATA
GTATATAATTCCACCAATTTAATTTTGAATCTATATTGAATCATAGAAAAAAATGGTTTG
AACCGACCTCCATACAATGCATGATTGTTAAGAGGAGTACACAAATAATAATTGCATCCA
TGCATATTTTCTCATCCTAAAACACAGAATAAAACCTGGAGGGATTGTAGTTTAATAATA
CATTACTAGAAATTGTTGTTTGAAAATGTATAATTTGTTAAATTCTTGTTTTAAAATACT
TCAACAAAAGATGCAATTTTTTCAAGAATATTTTAAGATTAGATTTTAGAAAAATGTAAG
TTAGTCACTTAATTTTACAATGAATATATATTTTTGCAGAATTTTACTGTGAGGAGTTTG
GATTTGTTCTGTAAGTTTTTATTCACGGAGATATTAGAGTTAGTGGATATTGATTGGAAA
GGTCCTGGTGACTCAGAACATTGTAATAGATACCACTTAATGCCAAGATTTGCTAGATCT
TTACCAGGTAAATATCATGTAACATTGTAATAGATTCCACTTAATGCCAAGATTTGCTAG
ATCTTTACCAGGTAAATATCATGTAGAAGGTTGACATGCTTATGGATTTTAATTGATGCC
TATATATATATGTAGATAAATAAAAAATTTCTCATAAAACAAAGGGATCATCAATGTCTG
ATCAAGTTACTATAAACCAACTAAATTTTGCGAGCGATATATTTGATGTTAACTTTAAGT
GTATATCACATTAGTAGCACAAGTCTAGCACCAATCTTGACATAAATAGACACTAACTGA
ATATTTAAAAAAAAACACTTAAATTTGCACTGGTAGATACATGTTGTGATTTATTGTGTA
TTGTCTTGTCTCTTGTAAAACCTGTTGATAGTGGTGGTCAACATAAAATTTTCCCATCCT
AGTAGTCTATTCATTTAACATTGAGGCAACAAAATTCACTGATTAATTATAAGAACCAAA
ATGAAAAAGTTTTGTTTTGGCTTTAATTCATCCAAATATTTTCAGATGAACCAAGTTAAA
AAATTGTATACCTGTAGATTTTTTAAAAATGATTAATAACTTTTATGTTGTCAACATTCA
GTTCTTGAATTCTTTGCTTCTGTTTTGTAGAAAATGGGAAGGAAATTTTATCCATGAATG
AAGTACTGAATTATCTGTTAAGAAGCTCTAAGCCTATGGTAGATGAAACTATGCTGAAAC
AAGTCCAGGATTACGATGCCAATGACTGGCAGAATATTGTTGATGATGTCAGAGGAATGG
TTGTCACATACCCTGGAATGGTTGGTTATTTCTAACTTCAAAATTCCTGTAATATAAAGA
AAAGAACATTAATGCTGTAAAACTATTTTTTTTAAAGAATATTTTCCTTTTTACCCTGAA
ATGAAAGTGGGGGGAAAAAGACGAGAGAGATTCTTATTTCTGTCATCAATGCTGTCAACT
GTCTGTGGTTAAAAAAAATTCAGACTTCATAACATTGTCAAACCTTCATGGAATTTTATG
AAATTTGAAATGTAGCAAAAGACTTATTCCAAGGAAGATTTTAGAATTATTGTTTTTAGT
TTATGTATTATACTAATAAATGCATTTAACATTACACTATTTGATTGACAGAAGAAATTA
CACAGGACACAAGTAGAAATTTTTGTTTTTTTTATAGAAATATCAGATCATTACCACACC
ATTTTCAAGCAATCATGCTTAACTTGTACGTTATTTATAGATTATTTATAACAAGATGTG
TATAATTTTCAGAAACCGTGTTCATTACGAATAGACCAGTTAGATAGAAGTCATGGGGAG
GATTTTGAGGATGATGGTTCAGTTTATCCACTAATTATACATTTTGGTATCCGACCCGGG
TAAGGGAGTTAGATAGTAGAGATCAGTGCTAAAGGGTTCGTTTGTACAGGGATAAAGTCC
GATATCACCAAGGTAAGGGGATTAAATAATAGAGATTAGTGCTAAAGGATTCGTTCGTAC
AGGGATAAAGTCGGATATCACCCAGGTAAGGGGATTAAATAATAGAGATCAGTGCTAAAG
GATTCGTTCGTACAGGGATAAAGTCAGATATCACCCAGGTAGATAGAATTGTATGTATGG
GTTTTACATAGAATAGATTCCAATCATCTGACAGACAAAATTAACCTGAGATTAGTACTT
CATATTTTTTCTTTATAACAAAATCAGAGAACATACACCTGGGTAACACCCCTCACACAA
ATTTCCAACTAAAGAACAGTTAGAATTTTTTGAAATACATAAAAATAAATTCCTTGTAAA
GAGAGCTATGGTCATGAATAGGTATAAAAGTTAAAAAGCTGGAGATTTAAAATAAAATTA
GAGATTTGGGCATCTTGTACAGGAATATGAATTTCATTTGAAATTTTGACATTGAGTAAA
ATATATGTTGATGAAGGCTGAATATTTTTGTCATAACAGAAATTTAAATACTTTTGTTTT
AATAGAATTTTCAATATTTTTTTTTCTAGCACACTATGTTGATACCAGTACTCCTAGATC
ATTTAAGATTTCACAATGCTTTGACAAAGCTAGAAAAAGATATACAATATAACTTCCAAG
ATAGAGGATTATTACAGGTATGTAAAAAATTATTACAGGTATGTACACATCATTGTTACA
ACTCATTTTTATATATCATTGGGTATTAGTGAATTATTTCCTAAAAAAGTGAGAAATAAG
TGTTGTCTTCACAACTTTTCTAATTGTCCACTGTTGAATTTCAGAATTCTAACAAAAAGT
AACTTTTTTGCCCTGACACATACATCTTATAAAGTGAAATATGGAACCAACACAGATCAT
GCCAGGAATTCATTATCTAACTGTGGGATGAGACAGTTAGAGTATGGGGACAGAAAAATA
CATTTCCAACATACTAGGAAAAGAGGTACTGCAAAATACTTAAATAACTTTTAACATTTT
TAATAAAAGAAATCACGATAATATTGCACATAATTTGAGAAAAAATATAATGCACAAGTG
TTTTATATAATAAGTTTATTATTAACTGGTCATGATACTGGAAATATTGGACTTAATTTT
TTTGGTTATGAAATGTGAGAATAATTGTGCTCCTTTACTCAAAGTGATAAAAAAATCAGT
TAATTTGTATGAGTAAAAACTTAATAACCAAGATATTTTTTCCAAACATCCAATTTTTTT
AATGGCACTGGAAATGGAGCAAATTTCAATGGAAGGGTCTGATTAGGGACCATAAGGTCC
TTCCTTATTTGATGCTAATATTAGAGCAACTATTAAAGTTTCCATACATGATTTAAAATT
TGTCCTTATGAAATCTAAGGTATATAAGGTGATAAAAAGAAACAAAGTCTAATTTTCCAT
TTGATGAGATGCCATAGCAACAAATCATAACTTAACTGTACATATGTGACAGTGCAATAT
CAAATATCTGTTGTAATTCATTTATGTTTCTTCTTGATCTTATGCATTTCCATAAATGAA
GAGGGTATTCAAAATTGAGAAGGAATTTTTCTTTTGTCAAAAATGGGGCTGGATTTTGTT
TGTGATATTTGGTAAAGAAACTAAAAACAACTTTTAGATTAATGAAAACTATAGTCATTG
AAGACATCCACTGCATACAAGACTCATACTTCTCACCATAGATAGTCCTAAGGTATTGAT
TGATAGTTTTTATATAGACCACACATAATTTAATGGTGAAATAAGTGCTTTCAGAATATT
CTTTTTGAAAAAAATAGGAAATGTATTATTATGATTTTTTAACAACTAAATAGCCCTATC
ATTATGTCATTCACATTTCAGGAATTAATATATTGATAAATATCATGTCTAGAATGGGAA
ATAAGGAGGAAATGTTATCAGAAATACCTCACAATGAAAGGTTAGAGTTCCTGGGAGATG
CTGTTGTAGAATTTATAAGCAGGTAAGATTTCAAGGTGTTAATGCAAACTCAGAATTCAA
AATTTGCTGGAATAGATATTTTTCATTGATTTGTATCTGCAGTAAAAGCTATCATAACAT
TTTAGGTATCTGGTATATGGTAGGTTACTTATTAGAAGTGATTATCCTAGGAAATGTTAA
CGAATTTAAATGTTATACTAAATCCAATATTCCTACAGGAGTGTATGCAAACTTTGACAA
AACCACTAATTCAACTATCCACGAAAGTTGAATGTTTCCTCCATCAATGAAAATTGGTAT
TCATGAAAATGACATCACAATACTTTTTAGATAAGCTTAGAATAAAAAAAAAATAGCCCA
TTGAAAACAGATTCATTAACATATCTTATGAAAAGTGTTAAAACAGATTTTTACAAAAAA
ATTTACAATGTTTAATTTTTGTCTTTGCACATTAACCAGCTCTGTTTCAATTTCCAGTAT
GTAAGATCATTGAAACTATTATTTTTGTAAGTAAAGAAAAGAAAATCTGACTTACATGTA
TTTAACTCTTTCTAGTGTACATCTGTTCTTTATGTTCCCTTGGCTGGAGGAAGGTGGTCT
GACAAGTTATAGGACAGCTTTAGTACAGAATCAACACTTAGCAGTACTGGCTAAAGTTAG
TAGCCATAAATCTAGTTAAAATGTATACGCAACGTTATTACATTGTTTTACAGGGGCATT
GTTTTTTGATGGTGGTATTGAGGTTACAGATAGAATATTCTCTAACACTTTGTTTTACAG
GGGCATTGTTTTTGGATGGTGGTATTGAGGTTACAGATAGAATATTCTCTAACACTTTGT
TTGGTGATAGTGACGAATTACTACAGACATGGAAAGAGATACCACTACACCCTTTACAAG
AAGATGAACCTAATGGAGACAGACACTGGATAGAGTCTAGTCCTGCTTTACAAGTAAGCT
TTATTGATTGCTAATGAAAACATGGATAGAGTCCAGTTCTGATTGATGATTTACAGGTAT
TAATTCAGTGTCAAGCAGATAATTGGTACATTACATACTTTATCCAGGAATATTTACCTT
TTATTCCTTTGCTACCACCCTGATGCACAATCATTAAAACTATTCAAACTTTCATAGATG
TTATTTTTCCTACCAGTTTCTTAGATGGGCTATTGCAGAGGAATAAAAGATCTACACTAA
AACAAGTTCTCTTATTAGAAAATATTTGTTAAACCAATTTGAAAAGTATTGTCCAAAAGC
ATCATTTTGTAAGTTAAGTTCTTTAGATTTAATGTAGTTTTATATTTTTACTCATTTCAG
AAGCTGATCAAATTTGAAGAAATTACAGGGATCCAGTTTGATCACATCAGACTGTTAGCC
AGAGCTTTTACAGTGAGATCTGTTGGTTATAATAACTTAACATTGTAAGTATCCGTTTAA
GGCGTGGTTAAAGTTTCTTCACTGAATATTAAATATGAATTCATATAACTAGCAAATCAT
TGGTTGTGCTTTGTAATTTAAGGCCGTCTGAAAAATCAAATGCAATGTTTTTAAAAATAG
AAAAGTTGTTTTTATTTTATTTTAAAATTGCTAAATAAGTACAATTATTAAAAAAATGAA
TATTCTTATCTGACAGTAGTTCCGTATAATGTAAAACATAATTTTGAAAAACCTGTAAAC
TATTAAATTATCTTTTTTGTTCAATGGACGCAATCAGAGATTTAAGTTTCTTTAAATAAT
TAAATTATCATTGTTTTTTTTCAGGGGACATAATCAGAGACTTGAGTTTCTTGGTGACAC
AGTTTTACAGTTGGTTGCTTGGTGACACAGTTTTACAGTTGGTTGCTTCAGAGTATTTAT
TTAAACATTTTCCTGACCATCACGAAGGACATTTATCTGTAAGTTCAAAGTTATTATTTC
TGATTTAATTGCAGGTAGCTGGTAAACTTGATTCAGTACTGAAAAATATATATTTTATAT
TCATTTTGAGAAAAATTATACAGTAAATATGTCTTTAATTTTCCTTGTGACATATTTTGG
TGGAATTACTGTATTCACTTCTTATTCTGTTGAATCAGCAAACTTAATTTTACATATGAA
TTTTTAGTTATTGCGGAGTTCCTTGGTAAATAACAGAACACAGTCGATTGTCTCAGATGA
CCTTGGAATGTCTGATCATATCATTCATGCTGAAACTAGGGGAGAGAGCATTGATATGAA
AACAAAAGAAAAGGCGGATTTATTGGAAGGTATGAAGGTTTTTGTTAACCTTAAAAATGT
TTTTCTTTGAACATTTATCAAAGGAAATGAAAGGGATTATAAAAATTCAACAATATTTGA
TATCTAGACATGACAGTCCCACGTTTATACACTTTCAAACCTGATCATGTTAAATCAGAG
AACAATTTCCTCTGGTAAAGCGATAAACTGTTTCATACATTTGTTCTTAAACATTTGAAC
AAACAGCACAGGGAATAAACAACAATATACAAATTTCTATTGAGCACTATTTCCTATGTA
CAATGTCAATTATTTTGCATTGTACTACAATCCTTTAAGGTTATTCTGGGCTAGCTATAG
ATAATGGCAATGGCACCTATTTCATCAGCTGTTGGAAAAAAAATTAAAATTCTGTAAAAT
TACAACAGATAAAATATACAATATTTAAGGTGCTATTCTTACTATGGTTGTTACAATTAA
AAAAATTCTGAATGGAAAACCAAATGTTTTTTAACTTGTACATTTATTGTACTTTGCAAA
TGAATTGTGGTATTTATTTTTCAGCATTTATTGGAGGTCTGTATGTGGACAAAGGGTTGA
CTTATTGTCGAGTTTTCTGTCATGTGTGTTTCTTCCCACGACTACAGGTAATCACTTAAA
ATATCTTCCCTAAAGACTAAAGGTGGTCCTATTAATTGTTTAATGATGGTATAATTATAA
GAAAAAGAAGGTTTGGTATAATTGCCAATGAGACAACTCTCCTGAAGAGACCAAATGACA
CAAAAAGTAAATACTATAGGTCACCTTACGGCCTTCAAAAATGACCTCATATGACATATG
TAAAACAATTCAAAGTAGAAGACTAATGGCTTATTATTGAACACAATAATAATCAAAAAA
ACAAATATGTGACACAGCAATAAGACGTCATGTATGAATAAAAAAGTTTGTCTAAGACTA
CATCGAATGGATTAAATTGATTTTTCCAAAGACTACCGGGTACATGTCATGAAATCAAAT
ATTTTTAAAATCATTTGCCCCAACAGTAGAGATCTTAAAATCAAAAGTGTAATGAATGTT
AAGGACTGCAGGTGATCATATTACATGTACATATTTACTGATCTACCAAGAATACCGCTA
ATCAATCTTAATGATTTGTCCTAAATAAAAGTATAAACACTTTTGGTATTTAGTTGAATT
TTGTCTTTGAATGACCTTAGATCTGCTCCGAATAACCTTCTGACTTCAAGCAACAATCTC
GTTTTAATTGTGACATCAAACATTTTAAATGTTGCTTCAAATTTCAAGGAACTTGTTTGA
TTTTAGGTAATGGCTGACAAATTTGCATACAAGTGTAAATGCATCTATTACATTGTTGTA
GATACTTTTTATACCCATCCTGATCTTTGTCAACAAAATATATCATTCATTTCAGGACTT
CATTAAGAACCAAGTATGGAATGACCCTAAATCTCAGCTACAACAATGTTGCCTGACTCT
TAGAGATCTTGATGGTGGTGAACCTGACATTCCAATCTATAAGTAAGTTTACATTTCCAA
AACTTTTAAGGATGGTCGCTTCTCATGTTTTGGAATTTTTGACAGATTTTCGGAATCCTT
TGGTTTTATCCATTTGAATGCCTTAAATAATTTTGCCCATTGACCCCCATTTTTCTTTTT
ATAAATCTTTTACATGTATAATTATAAGCCATCTGTAAAAGTCTTATAAAATCTTTGGTT
TTTTTTAATAGTTTTTGGGAACTTAAACTTGTCAATGATAAAGCTATGAAAAGTCAAGAG
AGATCATTTTCTTGTCAAAATTTCAATGGCTAATATTTCCCTATCAATATATTCTAGTGT
TATAAAAAGCTTCTTATTTTGAGTAGCGAACCTCCTTAAGAGGAAGGAGATTAATTTATA
TTATTTGTTAACTGTTCTATATTAATTTATTTTGTGGTCAGAAAGTGTTTATAATTTGTT
ATAAAGGTTATAATTAGAGAAATTTGTTTACAACGAAGATAAAATTGAGAATGGAAACAT
TGAATGTGTCAAAGAGACAACAAATCGATCAAAGAGCAAAAAGCAGTCAAAGAGAATATA
TTTCATTGATTAACCATGAACAAAATTAAGATTTCCTGGTATTCAAGTAAATAAAATGAG
TTTATTATATTGGTGAATGATTTAGCCCCAGGAATTTAGCCTCCAGGTACAGATATCTAA
TTTGGTTTTCCATGATGTTAAACATAAAGAAACAAATAGGATGGTATTTGATATGGGTAC
TAAGGAAAATATAAATACATATTGGTGGATTTTATATATAGATTGGTTTTTATTTCCTTT
TCTCAGAATGATTGAATCTATTGGTCCAACTAACACAAGACGTTACAAGGCAGGAACTGG
ACATAGTATACAACAGGCTGAAATGGCTGCTGCTCATAACTCTCTTAAAGAACGATCAGG
TTAGCATATTTATTATACCCCTGACTAGCAATAGCAGGAGGTTAACGATTTTAGAATATA
CATGTATTGGTTTACATTTAAATTAGACTGTGAAGCCATGTGATAATGATGCCATTTATA
AAGTTATTTGATTGGAGAAAGTTGCTCACATCATTTGAGATTTTTAAATGGTTGATTGAT
CAAAATATCTCCAATCCACACCTCTTCACAAACCACTGCACTATAGAGCACTGAAAAGCC
TTTAACAATGAGTAAAAACAATACCTTACAGTAAGCTTTAACAGGTTAAGGCATGGCAAA
ATTCAAATTAATTCAAATGAGATAACCAACAGTCTATCAACAATAAGTACTTAATGGTAT
TCCCACTTAGACTTAAATATCCTGTGTTTCTATTGAATATATTCATGAAAAGTGTTAATG
AGATACATTTAACTTGGTTCGTGTTGTTTATTCTTTAGTTTTCTATGTTGTGTCATGTGT
GCTGTTGTTTGTTTGTCTTCGTCCCTCTTTTAAATTGCTCAGTGAATCCCCTGAGCACAA
GAAATCTTCAAAGTGTAACATGTGATGAAGCGATGCAGAGTTATGTAACATTTCAACACT
GCCTTATTAGATACATTAAATATAAACTCATCTGTCAGACAAGGTATATAAGGATAACAC
ATGTACAAAAATTTGTTTTGTACTTTAAGTTTTTCTTGTCGACTTGGTAAAATATCAAAA
CCAAAAAGCCCTTGGCTAATGTTTTTTTTAAAGAAATTAAGACCTCTGTTAAATTTCATT
TTGTTTTAATTCCAGAATTATTTCCAATATTGGCTCATCAAAAGAGGTTTTTGGAGAGGA
AATATAAAAGTATTCAAGCTGTTCATGATGAAATTATCTCTCGTATGAGGCTAAACAATT
ACGATTGTAACAGAAGAATACCAGTGTTGTGCATCTTGTGAACCATGTATTATGTAGTGC
TATTAAAGGATTTTAAACAAAAATTATGAATAAAGAAAAAGTAGAGTGCAACAAATTTAT
TTCTGTAAAGTTTAATTTTATTTATGAATTTATTATTGTTTCTCTCAGATGAAGAACAAT
ATCAGAAGATTGATAAAGAGAAGTGATTCCTGTATGAGTTGTTGTAGAGAATGTATGTTG
TAGAATACTATGTGCAATTATTTTTTATAATATTTATGATTTCCATGATATTGATTTTTT
CATAGCTTTTGAATTAATGATAACTTTTGCATGAATTTATGAAGAATAATAAAACTCATA
AAAGAATACCAGGTTTATAATTTTGTACCCAAAAAGTCTATAAAAGACCCATCAGTGACA
CTCAAAACTATAACAATTAATATGCCAAAAAAAAGTATAAAATTTGGACAAAAAATTAAT
GGAAACATGGATACAATCAATTTCGTACTGTGACATTGATTTTGTCTTTTAAGGTTTTGT
GACACTTCATATTGATGCTAACAGATTTTTTTTCAGAAAAATTAAAATTTAGTGACCCCA
TAATGCATTTATATCCTTTAGATGAAAGCTCATAGCAGTAACACATAATTTTATACACAA
ATTCCTATTGATTGGCTTCCTATAAGCTTTACAAATATCTTTTTTTTTTTAATAGCCAGA
TGCAGTTCAAGAGGTCTAAAGCTTACACCAATTCATAGATTATGGTCAAATAACATATAC
AATCTTTGTCATAGGAATTTGTGTCGTATGTTTGGACTCCTTGGTCTTTTTCCTTCAATA
CAGGCTAAAATATTTTGCCCCATAACACCCATTTTTTCTTTTCATATAAGACTTCAATAG
TTTATAAAATTCATATACCCAAATTTAAGCAAGTTCTAGATTGGAGACCCTAATGGGTAG
TCAAGCATTGGCGGATCCAGGGGGATGGTTCCGGGGTTGAAACCCCCCTTTTATTTTTGG
ACGATCAATGCATTTGAAAGGGGACATATAGTTGGAACTCCTCCTTTGTCCTTGGTTGGG
ACACCACCTCCCTTCCTTTTTTGATATGGCTGGATCCGCTCCTGGTCAAGTTTGTTGAAC
ACCCCTGTAGTAGCATTGTCAATGGAGTACATTGAAGCAATATGAATAGTTTTTTTTGTA
TTAACTTTTTCTTTATATGATAATAGTGCTTTTGTTACATTGTGTTTAATGTACTATTTG
GTGCTGAATAAAAAGTATTTGATGTTGTTCACAAAGTTTTGTTTCATTTGTGAGAATAGT
CACAGGAAAAAAGAGAAAGGCATGCTGTTTCAAGTGCTAGCAGAGTGGTCATTAATTGTA
ATAGATTTTGTGATTTAGGAAGTACAAGTGGGGACACTAACAACAATGTATATGAAGTCA
ATGATATTGTTTATGCAGTTGTATAAGCATTTGCTCATCTGATTTCCATAGACTTTTTGA
CCCTGCTGCTTCTCAGTCATTGTCCATTGACTTTGATTTTGAAACTTTTGGATAGAAAAT
TAAGGATACATTGTATGATTGCCAAATAGACAACTACCCAGTTTGGTCTATTGGTGTCAA
TTAAAACAATTGAAGTTCACCATTCAGCTTGAACCAATGAGAAATAACCCATATTGTATA
TAGTCCGCTATAATAGGGCTCAACTTGAAAAATGTGAACTATCCAAACTGAAAACTGTTT
GCCTAATTTGTAACAAATTACAAAGATAGTTATGCTAATTCTATGATTTTTGGTCTGTAG
TTGTATCAGTATTGGCACACTAAAGTTGAAACCATTGCATGGTCATTGGTGGATCCAGAA
CTACTGACTGACCTAAGGGGAGCCAGCTCCAGTCATGCTTCAAAAAATTTCGGACCAATC
ATACCAATATTTCTGACCTAATTTCTATTTCAAAAAACAACGGCAGACATTATCTGTTAA
CAAAAC
>MgDGCR8_gene
TTTTTTTTTTTTTTTACAAAATTACAATTTTTCTACAACTTATATATTTTATAGATATAT
ATCTTTCTGGATTTTAACTTTTTCTTTTAACATTGCAGGACAAATTAAAGAGAAGTGCTC
AGTAAACTGTACTTGCAAGGTTTAAGGATCAGTGTTCATATCCTTAACTTTGTGATTATT
TTCGGCTGTGCACTTTACTACAGCAAATATTACTTCACTGTTAAAAGCTTTTCATATGAA
TGACTGAACCTATGACATCTGAACTCTCAGAATTTACACAAAATGGCTGATAACAAACCA
CCATTGTCAACTCAAACGTCCAGTCAGAAAACTGATCGATTGGACTTTGATAATGATTTT
GGTGGGAAAAGTGCAGCTACAAGTAGAAGTGGGACACCACAACCAATAAGTGATCTGGAA
GAGGGAGAAATATCATGTGATTCATCTGATCAAGAAACGATCGAGGAACTGAACGAAAAA
CGGAAATTATTACAGAGCATTTTAGAAGAGGAGAATAAAAAAAACACGAGTGTAGAGAAA
GAAAAAGACCGAGATCGACATGAACGGACATATAATGAAGAAGATAGGAAAAGGCCGTAT
GTAGAGAAAGAGAAGATGAGGGATCGTTACGAAAATTCAACAGAATCCAGCTTGAAATTC
ATTCCTTTAGCACCACCCACCCTTGGAGGCTTATTAGCTGAATGCAAAAAATCAAAAGGG
GAAAAGATTGAGCCTAAAAAGACGCAATCAGATCAAAATCCAAAATCAAAACTCTCTTTA
CATGGCAATAGCAAAAGGAATAGAAGTGAACGAAGAAGTGGAGAACATAGAAATAAAACT
GAGCGCCACAGTGGAGAAGACAGGACAAGAACTGAACGTCGAAGTTTTGACCAAAAAAAC
AAAGATGAGAAAAATCAAGATAAAGTAGAAACTAGGGATAAAGGGTCTGATAAGTTTGGA
AAGAAAAATATATGTCCTAGTCAAATTGAAAAGAAAGAAAAGATGCAAGAAAAAGTTGAA
AATGTTAAAGCTAAAATTCAGGTTACAAGAAAGGATAGAATTCAAATTCTGGTTGGTCAA
AAACATAAAGTTCAAAATCAGGTCGAAAAAAAGAACGGTCAAGATGAGGTCAGGAAAAAG
AATAGTCAAGATGAAGCTAAAGATAAGAAACCTGATGAAAGAATTGACATAACTGAGGTA
AATAATTCAAAACAATTTATGTGCAATGAACAGGACAATGAAAATGGCCTAAATGATTAT
GAGCATAATGAACAAAAGGATAACGGTCAAGAGGACAAAAGTCAAGATGAAAAGACAGAC
AATACTGATTCTAATACCATAGATGAGATAATGGACAATCTAGAAGAAATGTCTTGTAGT
TCATCAGACCGTGACATCAGCATAGATGGTAATGACATCAAAGACGATTTAGGAATGAAA
AGAAAACATTCCAACGAAAGATCTCCTGTTAATTCAGAGAAGAGACAAGACCAAGATGAA
CCACCAAACAAAAGGTCAAAGGTTGATCAGACTGATGACACATCAGACCAAAGTCAAAAA
CAAGATGACCCGTCAACAGGAAATTCTTTTGTTGATAACACAGATGAAATGTCAGATAGC
AATTTAGATGATTCCAAATCTTGCCCTTTACCCCAAGAATTCCAAATTATAGACGATTTA
GGTGCAGATGAGGCTGATAAAGGTTCTGATGATGAAGGCAGTGTGGGTATGGAAGATGGA
GAATACTTCAGTGAGGACCTTGACGATAGTGAGATCTATGCCTGGCTGGAGGAAGGGGTC
AGTAAAAAGTCCATGGTAGACAATGATAGCGATAAAGTGGTGCCTGTGGATGAAAGAGAA
AAATTTGTACTTTTAGGTGGGTTACAGATATTTTTTATGTGTAATTGTTTGTTTAAAAAA
AAAATCATACCAGGGTTTTCACTAATGATTATCATGATTATTGTAGATCATTATTGGTAC
AGATAAAAAAAATTCATGGCGAGTCCAATAGTGAAAAGATGAAATGCTATTGATATATAC
TGTAAATTATTATTATTGAACTTAGATTATATAAAATTTTCTATAGAAAAATTATATTTT
GGTGCAACATATATCAGTCCTTATTAATCTTTGGACTTGCCAGTTTTGAAAAGGACAAGT
CCACATAGATTTACATGAGTCCAGGACTTTGGGACTGGCCTTAATAGTGAGAACCCTGTA
TACTCCAGTTATTCATGCCTTGTGAAATAAATCAAGTCTATATATTATCACAGAGAAAGG
AGTTGATCCATTTGAAGTACTGCCTGAAGGATGGGTTGCTGTCACACATAACAGTGGGAT
TCCAGCCTACTTGCACAAGGCCTCGAGAGTATGCACATTATCCAAGCCATATTTCCTAGG
TCCAGGTAGTGTTAGGGTAAGTGTCTATATATACATATCTTATGTCTATATATGGGACAA
TTGCAGATAAGCATGATTAGAACTACATGTATGTTCTAATCTCTAGGTTGTAAATGCCTT
AGATGTCATTGCCAACTTTTAAAAGGATGTTTGCTGCTCAGTTTCAAAATGAATAACTTT
CCATAAAACTAGTATATATTGATAGGGGATTAATTGAGGAATAAAAAAAGCAAAAAAAAA
TAGGGGTCAATGTGCTTGTTTTCAAGATATTAGCCATTAGAATTATGGCGGGAAAATGTT
CTCTCTTGACTTTTCATAGCTTTATCGCTGCCCAGTTAAAGTTCTCAAAAACTATTAAAA
AATAAATAACAACAACAACAATACTTTATTTTAAGAGGGTTACACAGTTAGCTATATAAC
TAATCTAGAAAAATGAGGTTTCATGGGCAATTTTTTTTAAGGCATTCAAATGGATAAAAC
CAGAGGATTTCAAAAATCTGACAAAAATTCCAAAACATGACAAGCAAACATCCTTAAATA
TCTTTCTTATTCAAACACTATTTTCTTAATCTATTTTTACAGAACCATGGTAGGTATCTG
TTGGACATTTACTTTAATAGTATTGAGATGAATTCCATGTTTTCCCTGCCAACTTTCCAA
AATCCCTAAAATTGGGGGATGTTTAAGCCTAAAAGTTATAAACTACTATGTTTCTTATAT
GAGAAAGTTGGGAGGCTAGTTTCTAAGTTTTCTAAGTATTTTAATGGTAAATTCCCATGA
TTGCCATTACAAGAGGTAGAAACAACCTCCTCAGTAATCTTGTATGCATGGTAGTGTGTT
CACCAAGAGTGTGTGAGGTTATGGATGCAAACACTGGTCAGCCTGTTCAAACCAGAGATC
AAAAATTGGTATTTGCTGCTTCTCTGCTAAGCATGTAGCCTTAAGCTGTAAAATCACAAA
CTGGTTAGCGTAGAGTCGGGATAATGTGTCCAGATAGGATGACATGTCTTCCTGTTGACT
GTTACCTTGTAGCCTGTTAAAAATCCAGCTCAGCATGTCATCCTAGTACATAGCAGGGTT
AAAATTCTTGTTACATTAATAAGTTCTCACAGGAGCGTATCCAGCCATTTTTTAAAGGGG
GTTCCAACTTCTAGCGCCACTGTCTCATCCTGAGTATGCATTTAGTTTGCCACTGGACGT
TAAGCAGCCATTTATAATGATCACCAAGAACCCAGAGAGTGCCAGTATTTAGTTTTTACT
CCTTATTTCATGGCAAAGGTTTAGTTTTAATTTTTTTTTTAATAAATTTCAGAAACATGA
CATTCCTCTTAGTGCCATTCCATGTCTTCAATATAGAAAAGCAATGGACCGTGACCAGCC
AGACAAGGACACAACGATCGTGGAACCAGCAGAAGACACAGAAAACCAAACCGTCCCAGT
ATTAAATGGAGGTTTGAAATATGCATCACTTGCTTACATTAACATCTTTTAGTCTCTGAT
TGATATTTTTATCATTTTTCAATCATACCATACACATTTGATTTTCATATAATTCTTTGA
CAATAATCTTTCTGTTATGATGATCAAAATGTTAAACTTAGGATGGGAAAAAAGGTTTTG
AAATTACGAAAAAGGTTAACAGTAAATTTTGATATTGATTATTTTAACAGATCAAGTAGC
TGAAGTGTTTTATTCAATGGAAAAACCTTGAACAAAATGTATATTACATAAATATTTTGA
CCTGTGTACATGTTGTAAGTGAAATATTAATCTTGCAATCATTTTTGTATTTTTACAATG
AATTTAGAAACTTTGGCAAGTTATAGGAAATCACTAATCCCTTTTAGTAAATATCATTTC
TAAAAGTAGAGTTACCTCCAAGAAAATTGTGAACATTTCATTTGTTATTGCAGAAACATC
CTGTCCCATCAAGGAGAATGGTATTTCTGAAGCAGAGTCAATTGGTGAGTCCAGTGATGT
TAGGGAAACTTCAAATGATGACACAACCGACCTTGATAGGACATTGACCTTTGATGATAA
AGGAGGTGAAAATAGTGGAACAGATGTGGCACAGTCTGGTGAGAAAACAAAACTACAACC
AGGACCACCCGTCAAAATAGAGAGTGCTGAACAGAGGAAGAAAGAAAATTCTCTGTGTAA
GATATATAGATTCCACCACAGCAACTAGGGTGTTATAGTTTTTCTCCACTCAAGACAGTT
TGATTTTTATATAAACAAAAGGATTGCAGAGTTTTTTAAATCATTAAAATTAAACTGATG
AGAGTGGCAAAATATCATAATACATGAGTAATATAGGTAGAATCTTTGATTTTTATCCTA
CCTTTTCAAAGATTTGCAGAAAATTGTGTTCTGTATATGTGATGTCGTCAGACATTGTCG
CTTTTTTTTTCATGGTGTCATATTTAGGCAATTCAGAGGAAACCAAGAAAATATAACGTA
AAAATTGAATTTAGACTGATATTGTTTGTCAAGAACAGATATTTCACTAGTGAAGAGAAA
TATGTTTCTCACACCTATTGACACATTTTTCATATATTATTGGAAGGTGGGAATAACTGG
AGCCATATAATGAACAAGAGCTTATGAAAGTGTCATAATTAAGTGTTTACAGAAAATTGA
TTTGACATGATCTTATAATAATAACTGTACCAGGCATATGTCCTGCTTCAGGTTAAAGTT
TTGGTAAAAGTTTTTGGTTGAGGTAGTTTTTGATGAAGTTGAAGTCCAATGAACATGAAA
CTTAGTACACATGTTCCCTATAGCTATGATATGATCTTTCTAATTTTAACGGCAAATTAG
AGTTATTACCCCAATTTCAGGATCCACTGAACATAGAAAATGTTAGTGTAGATGGGGCAT
CCGTGTACTATGGAAACATTCTTGTTATTTGTCAGTCAAGTTAAAAAATATGATTTTAAA
ATTAGGTATTTATTGCATGTTTATTATCCTCGACATTTATCATTTGTCTTCACAGCTGCA
GATGATGTGCTAGAATATTGTAAAAACCTGTTTGAATTCAAGACAGTCACAGTGAAAAAA
TTTAAGTAAGTATACATTATGATCTAAAACTCTCTGCAATAAAAAATGTCTTATGTCCCA
TTCTTTGATGTTTTGTAAGCAATACTCACCTACAGCTACCTCAAACCACACAATTCTTAC
CTACAGCTACCTCAAACCACACAACTCTCAACTCTATCCAAATGTATGGATATACTCAGA
GCTGTTTGAAATTTTTTTATCATTAGTGAGGGTGGTAAAGGGTTATTTTCGTGCAACGTG
TTTTGCCATTTTTATTTCACGTGCAGGGGGACTCACAAAGATAATGAATCCACAGAAAAA
TGGGGACTCACAAAGATAATGAATCCACAGTAATTGATTTTCTTTTAATTCATAGAACAT
GGAAGGAGAGAAGGAAGCATTTAAATGAAATGAGGAAACAAACCAGACCTGCATTGGTAA
GTGTATATAACTGCAGCGTATTTCTTTGTTCTACATTTCACTGTTTCAGCCAACATATGT
TTAGAGTTGTAACAACATACATAGGGATTTTTTTTATTACATATACAATGTAGTATACAC
AGGATGATTATTCTCTTATAAATCAATTTGTGAAAACTAGATGAATATATACTTTACATG
ACGTCAAAGGTATTTACCCGTCATTTAAAATCCATTAATCAAAAGAAAATGTTCTTCGTA
TGAGAGTTGTCTCATTGGCACTCATACCACATCTTCCTTTATCTGTTAGAGAAATTATTA
TTCAATCCTTCTCTTCAGCAACTTATACATTTTTCAGAATTTTAAACCCAATCTCTATTA
ATTCATAGAAAGTTAATAGACTAATAAGGATTGGAAAAATGGAAATATCTGTAGTATACA
AGGCAATAGTGGTGCCATCTTTGCAAATTAATTTTTATTTTTTAACTTAAATGCCAAGCT
CATTTGAGTGTATTGCAAAAATGGACAAATACATTATTTGAATTTGCACTCAATAAGTGA
AGCTGTTTGTTTAATCATGATGTATGGCTCCTGATATTGTGTATTTAATTTATATCCTTT
GTGTGCTTTGAAATTGACTTTGACTTTGTTTACAGCCTGCCAATACTACACTGATTACAT
GCTCTTTATTTTCAGCCTGCCAATACTACACTGATTACATGCTCTTTATTTACAGCCTGC
CAATACTACACTGATTACATGCTCTATAACTTTGTTTACAGCCTGCCAATACTACACTGA
TTACATGCTCTTTTTTTTTTTTTTACAGCCTGCCAATACTACACTGATTACATGCTCTAT
AACTGCTGAGGACGGAAGTGAAAAACCTAAGAAAAAAGGTTAGACCATGTCTTCAAGTTG
TTTGATTTATTACATCGAAACTCACCCAATTATAGACTACTGTTTTCAGTAATAACTGCT
AGGAATAATTTTACATAGATATAAGAAGATGTGGTATGGGTGCCAAAGAGTCAACTCTCC
GTCCAAGTTGCAATTTGTGAACAGTAAACAATAGATCAAAGTATGGCCTTCAACACAGAG
ATTGGCTCACACTTAACAGCAAACGATATAGGGCCCTAAAATGAATGGTGTAAAATCATT
CAAACAGGAAAACCAACGGTCAAATCTATATATAAAAAAAACAAGAATCTAGAAACCCTA
ATGAACTACATCAACAAACAACAAACATTGGACACCAGGTTCCTGACTTATGACAGGTGC
AAACAAATGCAGCAGGTTTAAACATTTTAACAGGTGTCAAACCTTCAACCTCACCTTAAA
CAGCAGCACAACATTACAACATAGAAAGACACATTTTTAACTTTATTTGTTTAATAACAA
ATAATTTCCATTTCAGAATTTGTTTTGAATCCTGTAGGAAAATCTCCTGTCTGTATTTTA
CATGAGTATGCTCAACACACCTTGAAGGTGCAACCAAGATATTCCTTCCAAGAATTAGGT
AAGAACTATTACAAGACTTAAAATATTAATTTAAATGAAAACTTCTGTTAACATTTTAAA
GTGACACAGTTATGTCTTTTAAAAATAAGTAATTATTAGAAATTTTTTCATTAAAAGAAA
TGTTCCAGATTTTTGGTTTTATTTTTCATAACATTAAGGTGGTACCCAACACCTTGACTA
AAATTTATTTCTTTCGTTTAAATTTTATAAAATTTTAACAAAATATTTACTTTGAGTCTT
TGAAAAAAGTATAGAAATTTCAAAAAACTTTCTCTGAAACACTTATTATGATCAGTGAAA
AGCTTAATATTTCCTTAACAATACAACATTATCAAAATGTTTAGCTGGTTTGACAGAGTT
ATCTCCCTGTAGTGTTAGGGACCACCTTAAACCATTAAAAAAAGAGATTATCTTTTGCAA
ATTAAACAATTGGTTAACATGGTTACTGGATCCGTTTTTAACATCAAGTATAAAAATTTA
TTGAATACACAATATATGTATTTGTATTTGATACTGCTATATTAACATCAAGTATAAAAA
TTTATTGAATACACAATATATGTATTTGTATTTGATACTGCTATATCTTCAACAACTTCT
GTATTGATAAATTAATAATTTTACAGAAAATGCTCAGAATCCATATTGTGCCACAGTCCT
CATAAACAATATAGAGTACGGTAAAGGGTATGCCAGCAGTAAAAAGATGGCCAAAGTTAA
TGCAGGTTTGTTATGTTTATAGAAAAGCTGAAAACTGTCTAGAAAAAAGAAGTACTCTGG
ATTTGTTTATTTTGTGATGGATATTTGATTTCTCAGTTTTGCTTAGGTCTATGTACAAGC
CTATTAACAACTTATTTATTCATAATAATGAATCCACAGTAATTGATTCAACCAAAATGT
GAAGAGATGAGATTTATTTAAACTCTTTAAGAAATTGCAGTTGAAATACTGATATATATA
CAACTGACAGCAGCAAATATTATAAGAGATAATTGATTCAGTTTTTTATCTGTATGTAGT
AATATCTATAATAAAGGAAAACTACTATGGCCTGTGTACATCACAAAAACATGTGATGTA
GGTGTGCATGGCACATGTTACTTGCCCCGTTGTTAGGTGTTGAAGTAAAATTTGTAGAAA
GGTTTCATCAGTTATATATGTGATTGAACAGAAAAAAACGGATATTGATGTAAAAAGATT
ATTAAAAATTTTAAATTAGAGATCATCTTTTTGTCATGTGCTAGTTTAGAAAAACATCCT
TCAGTATTTTCCAGTATATATCAGGTTAAAACATTACAGTTTGAATTTTGTATTTGATAA
ATGTATTTATATAAATATATTTTCAGCAAAAGCAACATTGAGTATCCTGATTCCACAGAT
GAATAAAGTGAATGAGGAGATGGGGAGGGAAGAAGATCTCTCAGTAAGTTGTAATAAATA
AGGGTCTTTAACATATAGGTCCTTCATTTTTGTATTCTTTAGTGAGGCTTGCCTTTAAAT
TTGAAATTTTAACTGTCTTGAGTGGATACATATCGTATCACACACGATGCAGTGGTCGAA
TCTATATATATGTTTTAGTTATTGAAATGCAAGTTCTTATTATTGCGATACTTATTCAGT
GGCATTATTTATATTTAAAATAAAAACCTCAAAATAATTTCTGAATTTATAGTATTATAA
AATGCTGATTTTGTTTCCTTCTTTATTGTGTGTGTTTTGTTCTCTACTTTAGTTCCTATT
GTATTCAAAATTTAAATTAACCAAACATGCATTTAAGTAATATCCGTTTTTTCATTACTT
GCAGTTCTTTGATGAAATCAAAATTGAGGATCCCAGAGTGTCAGATTTATGTACCAAAAC
AGGTCAACCTAGTCCATATCAGCTACTGCTAGAATGTCTCAAAAGGTCAGTCATCAAAAG
TAGTAGGTTTATGAAGGGTTAACATTGACCCTAATAAGGTTTTAATGAAATTTTAATCTG
TCCAAATAACTGAACTTTTCCCACAGAAGAAGATATTACTACTTAGTACCAAACGAATCA
TAATGGCAAATTGCATTATAAATTACAAAGTTTCAATCCCTTCAGCTTCGCATTATTTGT
GTTGTTATGTCATTTTTTTGCATAATTGACTATCAAGAACATATCTTTGTGTCTTGGGAT
TTACCATAAACCCTGGTTTTGGTTACAGAATATCTTCGATTAAAACTTATGATCAACTAT
GAACAGACACCATTAGATATGAAATGCAAGCTATTCCAGATAAGACAAGAACAGCATAAA
GGTGTGTTCAAAATTTTTAGTATCAAAAAAATTTCCACTTTAGATGTATGCATCAGGATT
TTGTTACAATTCTGTTTTAAATGTAAATGGATTAATTTACTTTTGCTTTCAGAAATTACG
GCATGGGTGATACACATGTGAAGACAGATGTAACACCTCTAAGACATCAGAAGAGTGAAT
ACACACTGACGGTTGGAAAGCATAGTGTTACAGTAAGTACAGTCTGATTGAAATACAGAT
TCAGTGTCCATGCTTGATTATACATGATTATAATCAGATGGATAGTAAGTAGACTGAAGT
TTTTCAAAACATGGGTTGTCATATAAATAAAAAAGTGCTTTGTTCTAATAAACCAAGAGT
AATAGGTCTTATATTGGTATCACGTTGTCATCGTCTTCTTCGTCAGCCTTGTCTGACAAT
ATTTGGTTTCCGGACAATACATTTAGAATAAGTAAATTAAAATCTATGAAATTTAAACTC
AAGGTTTATAACTACAAAAGGAAAGTTGGGATTGATTTTGAGGGTTGTGGTTCTAATAAT
TTAGGAAATAGGGTCCAAAATGGAGTCCAAATAAGCGTTTTCTAGTTTCCAGACAATAAC
TAGTGGAATGGTGTATGGATCTCTCTTGAGATTATACCACAAGGTTCCATGAGCTGCCAT
ATTTGTTAAATCATAACAGACAGAGAGAAAAATAAATGACGATTAAAGATATATTTACGT
AAAAAATGATAAAATCATGCACAGAAGACTACTGAGTTTACGATATATACATGCATTGGT
TCAAGAATTGGATAAACATTATTTTTCACCAGTAACTTGTTTCATATGACTTTAAGATTT
CAAAAATTAAAAATAAAATTTCTTCAATCATTTTTTTTTGCCAAAAGGCTGGGGGAGGGG
GGGTGTGAAGCAATTTATTCTGTCATGTTTTAAAATTAAAGATAGTATAGTCCTAAAGTT
TAAATAGTGAAGCACATAGCAGATTATTTTTTGAAAGGTTATTCTGAAAAAAGATTCTAT
ACAACATTGATATTTTTCTATCCTCAAATCAATTTTTAACTCCAGTGTACAACAGAAATT
ATAAAATAACTTTTGTAGAAATTAATAGGAATTTTTATAGTTAAAAAAAAGGGTTAGATT
ATGGTAAGACAACTTGTCTCTATTATGTGGCTCATTACTTTTACATACTGTTATCTATTT
GTAATTACAGATTGTACATACTGTTATCTATTTTTAATTACAGATTACTGTTATCTATTT
TTAATTACAGATTGTACATACTGTTATCTATTTTTAATTACAGATTGTATGTAAAAATAA
ACGTGAGGGAAAACAGAGAGCAGCACAAGCAATGCTACAGGTAAATAACATATGTGTTTG
GTTAATGGAGATTATTGTTAATGAATGTAATGGTATAATGTTCAATGAATGGGAAACTGC
AATAATGACACACAATACATATATTGTTTTATTGAATTTTACCCAAATTTTTTTATACGA
TTCAATCAATTCAAAATGGCAGGTCCCTCCTTAGTTACGCCTGGTCAACGGTGGATTTGA
CGCAACTTTTAGCCAATGAAAAAAATTGTTACATCCAAATTGCATTAGAATTTTAGTTAA
CATATTGAATGTTGTTTTGGATCTTAGCATTATGAAATGAGCATTCAAAACAAAACCCAT
ATCACAGTTTTTTCAGATTTTTTTTGATTTTTTTTTTATATTTCAGCAACTTCATACACA
CATTACTAGTCTAGGATCTTTACTACGTTTGTATGGACAAACAACAGGGAAACTTTTCAA
GGATAAAAAGGTAAGTTTGATTGATTATGCTTTTAGGTTTTCCTCATAATTAGAGTTATT
GCATTTATTATTAAACAGATAAATATAGATTCCTACACTGCAACAAGTGTGTTACTATAT
TTCTCCACTCGAGACTGTTCAATTTTATTATTTTAAGCGCAAGGCTTGCCGAGCTTTTTA
AAAAAAATTAAAATTTAACTGTTTCCATGACGTCACAATAGGAAAATTCAGAAGAAACCA
ATAAATTTTGATGTCATAATCAAATTTCGACGTATCTTTTGCCAAGAACAGAGGAGACAA
ATTTTTCTCCCGCTACTCAAGAAATGTGTAAACGACACAAAAATTAGAGAAAGCTATTTT
CATGTCAATTGTTGAATACTATTAAAGATGCTATGACAGTGTAAATTATTTTTTCTGTAG
TATAAAGTTGGATATACTTATTCATGATATGTAAGACTGAATTGTCCTGATCATACTGAC
AAAAGGGTGTTCCATAAGTGAGAAGCTGGGTAGGCACATCTTTAACTCAATTTCTTGGAT
GCCAGTCCACCTCAGTATCTTATGGCTATATCATGGCTAATATGGTTAGCTTAACAGAGA
TAAATAGCTAAACAATTCTATCATCTGCATAACTGTATGATTTTGTCTTGCAGAAGGAGG
AAGAGTCTATCACTGAACTTCAAACACAGACACATTCCAACAAACCAAATACAGCTTTAC
TAGATAAACTGAGAAAGGAGATGGTCAAATTACAAGCACAGAGAGTAAGTTCATGTAGTT
TTATGAACATTATTCAAAACAATCTCTAAATACATTGAATACATATTAATTACCAAGATA
CCTTTGGTTAGTCCACTGATGGAGATTAAAAGGGAGAAGGGTGAAGAACAAGTTCAACCC
AGCCATTAAATAATTATGTTTAAACTAAACTAACCCAGCCAGTTGTTTATTTGCCTGTCC
TTAATCAGGAGCCACATTATTGGTTGTCTTTTGTCATATCTAAATGGTAATTTGTCTTGC
CATAGGCCTGCAACTAGAATGGAGACTTAAGGATTACAATTTTGGCATCCATGCCTATGT
AAACTTAATATAAAGCTTCATATTTTTAGACAGTGGCAGACTTCGATACTTCATACCTTA
TATGCAACTTAAATTTTACACTATGGGTGGGTGTGAAATATTGTGTTTTAATGGGCTTTA
AATGAATGCAGGACCCTAAAATTGCTTCTATGTGCGGTCACTCGGTTTTTAAAATACCTT
CCCTGGGTACCATGTATGTTTTAATGGAACAGCCCTCATAGACTATAATCAATATGGTTA
TTATATTATTTTTCTAATAATGGTTAGAAGATAAACATGGCTGTGTTGTCGGTTTTGTAT
GACCTTGACCTCATTTTTTCATGGTTGATTGGTTAATGTTTTGTTTTCATGGTTTTGTCA
AGGTTTGCTTGTCTGTTAAGCAGTGTCATCTTGTGTTTACATAATTTAACATAAATCATT
GTTTAGCCAATCGTATGTATTCTTATTAAAGGTGATGGTTCACTGCGGCTTTCTCCACCA
ATAAAACTGACCCCCATAAAATAGCATAATAGTGCTAAAAGTGGATCTACCAATCAATTC
TGTCTCCTTGAGCTTTTACCTGATAAATTACATTTCTACTTTGCCATATATTAGTTAGAC
AATAATTTTGTAGCCTTGAATTGAAAGTTCAGTCTATCACATTGACAGGAGATAATAAGT
TCAGCATTATAAGAAAGAATTTATCAAAATAAAAGCTTAGAGAAAATGTTTTTGTTTTTT
TTAATCATACCTTCATTAATGTAATATTTGCTTCTTTTCCTGTTTGTATTGATGATCTTA
TTATCAAAATGTTTTTGCAGAAATTAATTATGTGATATTTTTTTTCCAGAAATCTTTAAC
CTCAAAGGGAAGTCTGCTGATAGACAAAGTGCCAGGTGGTGTGACGAGTTTGGACCTGTG
AGAAGTCTGGACTGTGATAAGACTGTTGTCAAGGAAAAAATGCAATATTTTAGAAATAAC
ACTCTGCAAGACTGTAAACCGAAACCACTTTATAATTTTTTACAAAATGTTCTAATAGAC
AGTCTTTCATTTGAAATATTGTTTGGTTGTAATAGATATATATAAAAGCATGCAAATACA
AATTTTAAAAGATTTTTTCCACAAAATAAAGAAAATAAATTTGGCAGGACTTGGCCATTT
TCCCTTTGAAAAGAATTTTTGCTGTAGGTTGGTTTTGACAGTTACCTTCTCTTCTCCCCT
GTTTCAAGATTGACAGCCAATTGATTTATGTTTAAGTCAGTTTTTTTCAACAGTAACACT
GGTACAGTTCCTTCCTAGCATCCACATCCATATTAATGGAATAGCCCTTGATTGGCTTTT
TTATACAGTTCAAAGGTTGTTTTGGGTTTAGAGTGAACACCTCAAGAGAATATTATAATT
TAACACCATTAAATTCCATGCACTAAAATTAATATTCTGGACAAGTTGAATGGCATGAAG
CTGAACTTATTAACTCCTGTCAATGTGATAAACTGACCTTTCAATTCAAGGCTAAAAATT
TATTGTCTAAGCTAATATTTGGCAATGTAGAAATGTAATTTAACTGAAACTGGTGTTTTT
CAAATGACCATCAATATGCTTGTGTTACAAATTACAAATGAAACGCTTATTGATCCCATA
GGAATGCCTTTAAAAAAGAAGATTTTTTCTTAATGGAAGTGTTTGGTGTCTGATATGTAG
TATTATGATCATATATTTTATATAAGGGGAGATAATTTTCTTTTCCTTTGATAACTTTTG
TGGGCAGTTATCTCCCCTATATGTAATGAGTTCTACCAATTTTTAAGATCAATCAGTATT
AAATTTGTCTTCAATCACTAGCTAAGAATGTCCATTAACAATTTTGTATAACAAATAGTA
AGTATTTAAGGCAAACCTTGCATGTAAATCCATTTTACATGTTTTATAGTAACTAAACAA
AACCAAAATAAATGTTGTCTAGTAAAGATTTACTGGACATGCAAATCAATACAAGGCTTT
TATAGTATATTTGATCAGATTTTTTCCTAACATATTTCTTTAAAGAAAAAAAAGATAAGA
GAAATAACCTTTATTTTTAACAGCTTTAAGGCTCCAGTAAAAATTAGTAGCAGATTGCTA
AGAAGAAAAAACTAATACTGTAATTTTTTTGAAGGAATGAGCTTAAAACTACTTCATGAT
CTGAATTTTACATTTGTGCCATATTTGACAGTATTTAGTATGTATGATTTTTTCACCTTT
TGCAGAATAAAAAATAAACACTAAATGGTGCTATATTTATACAAACCATATCACTTTATA
TTTAAAAGGAAACTTTAGATGTAAAGGAGTAGGTTCGGTAAGGACCGATTTTGGCCTCAA
ATTTCAGGTTCATCTGACAAAAGATTTTGACCACTTTTT
>MgXPO5_gene
ACCACAATGAGACTCATTTTAGTGCTACGGTCAGCAGAAAGACATGTTACCTATGCAGAG
GTGACAGTCTGCAGGAAGACATGTTGCTTTACGCAGAGGTGACAGTACACAGGTCAACAT
ATTTTGTAATCAAATGAGTTTAGAATATTAAAATTAAATAAGAATCGTTTGCTTTTATGT
TGTTTTTTCTTCTTCATAATGTGCATGCATGTGTATTGCCTCTCTCTCTGTCGTGTGTCA
TGTGTCTTTAGACTTTAACAAACTTTACATACTGTCATTCAAATTCTAGTGGTGTACCAA
AGTCATTATAAGTTGAATAGTGAACTTTCAATACGACGTTGAACACAAAGAAGTGACTTT
AAATTTTTAACTTTCACAAAAAGCGGAAGTTGATAAGGGAGACGACTTGACAACTTCCGG
TGATAATACCGGCGGGTTCTGTTCCAATCATACAGCGTTTGCTGTAATTAATAATGTGAT
GACTTTGGACTGAAAATAAAGCATGGAAAGTCAAGTTTCAGTTATGGTGCCGACGTTGGT
TTCTGCAGTTGAAACTGTCATGAATCCAATAGCAGCACAACAGGATCGACAGTCTGCCCA
ACAGGTACATAATTACGTTTGCCTGGTTTTTGGTTAACTGCCTTCAGCGCTTACAGCGCT
TTGATTTATTTATTTATAGGGTATAGGTGAACCATTGAATTAAAAGGTCTAAGAAGTGTG
AATTTTCTTTAGGCTATATATATAGCTAGTATTCAGACTTTGGCAAAACTGAAAAAAATA
AAAAAGCATCAAAATGCAATTTGTATTAAATCCCTGAAAAATTATACTAACCAAAAAAAA
AGATAAATCTGTATTACAATTACTTTTTTTATTTTGGACATTATAAGGAAGCTGCTTAAC
ATATTACATGTATTATGTGAGTTTGTTTGTTGTTGGGGTATCTGCTTCTTCTTTATTGTT
TGTGTCATTTTGTTTCTGCCCCACTAATTATATGACCCCTCTTTTTATTTATTAAAAAAT
GAAAACATAAGTGTGTAACATGTAGAAATTTATAATGGTAACTTAAATTTCAAAACGTAG
TTTATTTTTAAATGTTACATATGTCAGAAATTGTGAAACAGATTTGCATATTATTGAGCT
GTTAAACAAACCTTGTAACCAATTGATTTTTGGATTTTTCAGATTCAGATGGAATTCTTT
CACAGAAGAAGAGAAAGAACAATTAAAGAAGAGTTCTTTAGAAATAATAGAAAAGGTTGC
TGTTCATTGTTTTTACTCAATTTATTTTATTAGCTAGCAATAGGAAGTATATAGTATGTC
CGCACATTTTTACATAATAGCTAGGCTATGTTTTTTCTGAACCATATATAAGTTAGTAAT
TACTGAATGGATATCACTTCATCTATCAAAAGTGTAGTTTCTTCATTCAGAATTTTAAAC
AGAGATTCAAATAGAATTTAGCTTAGAAAATCCTGTATAGTGAAATATTTGCAATTCACT
TTTCCTGACAAATCTCTAAAGTGCATTTCACCCAGACTTCCATTCTTGTATTTATTTACT
GTGAATGCATCTATTATTTTAAACTCTAAATAAAGTATAAAGCACATATCTTGACTTAAC
TTATATATTTCAATTGAAATCATTATTTCTGATATAACCAAAGAAAATTTGTCCTCTGGC
TAATTCAGGTGATCTACTAATCATATATTAAATACACATATTTGGTATTTGTTTTATTTT
TTAAATTATTTGGTGGTTTATCATTTACTGTATTCTTTTTTTCAATGTTTTTTTCTTTGG
CATCATATTATTACAAAACTAGCAACAATCAGTTCCCTTCAAGGAGCTATTGAATCCCCT
TTAATCTTATAAAATGTTTTAAATATGAATTTGTGAGCTTCAATTCATTATATTAGAATT
AATCTATATAGACTATATTTATGCTCAAAAGAACATGGCCGAAGGCATTGTTTACCATGT
GAGCGATTCAGGCTCTTGAGAGCCTCTTGTTTTATTAGCTAGCAATAGGATATAGTATGT
CCGCGCATTTTTACATAGTAGCTAGGCTATGTTTTTTCTAAACCATATATAAGTTAGTAA
TTACTGAATGGATATCACTTCATCTATCAAAAATGTAGTTTCTTCATTCAGAATTTTGAA
CAGAGATTCAAATAGAATTTAGCTTAGAAAATACTGTATAGTGAAATATTTTCAATTCAC
TTTTCCTGACAAATCTTTAAAGTGCATTTCACCCAGACTTCCATTCTTGTATTTATTTAC
TGTGAATGCATCTATCATTTTAAACTCTAAATAAAGTATAAAGCACATATCTTGACTTAA
CTTATATATTTCAATTGAAATCATTATTTCTGATATAACCAAAGAAAATTTGTCCTCTGG
CTAATTCAGGTGATCTACTAATCATATATTGAATACACATATTTGGTATTTGTTTTATTT
TTTAAATTATTTGGTGGTTTATCATTTACTTTTTTTCAATGTTTTTTTCTTTGGCATCAT
ATTATTACAAAACTAGCAACAATCAGTTCCCTTCAAGGAGCTATTGAATCCCCTTTAATC
TTATAATATTAAATATTAATTTGTGAGCTTCAATTCATTATATTAGAATTAATCTATATA
GACTATATTTATGCTCAAAAGTTCGTTTTTTTTTCAGGGCACACTAGGTATAATTCATGA
AAAAATATACATAAAGGATGTGATATCCAGAATAATTGTAGAAATCATTAAGAGAGAGTG
GCCGCAGTTGTGGCCATCATTGTTAATAGATTTATACAACCTTTGTCAGCATGGGGTATG
TAATCATGATAATGGTAATTTCTTGTAGTCATGGTAGATGATATAGAATTTTAAATGTTG
TTAAGGTGTGAGTTATGTAACATTAGAATCATTTTTATAACAGCGTGTACAATAGCAATA
TATATGTTGGCAATAATAATGAATCATTTACCTTTAATTTATTTGTCATCTGTTAATCGA
TAATAGTGATTTTATGCTCACTCATTCTGTCAAAGGCCTTCCAGTGGGGATTTAGATAGA
ATAAAAGATTAAAGACATGCAGATGTACGTGAAGATAAATAATAACTTTAAGAATTCAAC
ATTTAAATCAACACACAAGGTTTAGTCCTCTGCTAGTTATTTTTTAATTTTTTTTTTATT
TAGGTGTTTATATATAACCCTTGGCGACTCTCAGTTAAAATGTTTATAACACTTACGATA
TGACAAGAAGGCTTTAAAGACGAATGTTTATCTAATCTGACCCAGTCAATTGATAACCTG
AGTGGGCCAAGACATGGTCTTGTCCATGCTGTCATGAGAATTATTCTAATCCTTCATAAC
TATGGATGATATTTCATAGATTTTGAAGTGCATTTAGAATGCAAATGTCTGGGGAAAAGT
TAAATACCGGTAACAAAAGTAATGAACTCCAAGGAAAATTTTAAACCGAAAGTCCCTTAT
GAAATGCCAAAATCAAAAGCTCAAACACATTAAAGGAATAGAAAACAACTGTCATATGAA
CATGCATAAGATACGGAATTTTGTACTTCTGCAAGCAAAATTATCTCAAATGTATACGGC
TTCAATATCAATTCTTATAATTTTGATGTTTGACTCTGGAGGACTCTGTTTAAACTTGAT
GGTACATTTACTAAGATGGCTTTATTTTTGTTGAGAGGTACAGTGTCTTCAGAGTCTGTA
GTAGATAATTTATATTTAGAATAATAATGAACCACAATTAAATTATTTACCATTGTTTTG
ATCTGTAACAGGCAACACAGACTGAGTTAGTACTAAAGATATACCTACGCTTGGTAGAAG
ATGTTGTCAGCTTTATGAATCTTCCTACTACACGTAGAAGAGAAGTTTTACAAGTTTTTT
TTAGCCCATAGTTAGTGATGGTGCACAGTGGACACAATATCATAATAACCTAGAGGTCAG
TCGAGCTGTGTTATCTACATTGACTGGTTACCTAGACTGGGTGAATATGAGTCATATCTT
CAGTAAAGACTTGCTACATAGGCTGTGCTTAATGCTAAGTAACAAACATCTACAACTGAG
TGCTGCAGAATGCTTGCTGCTGATAGTTACTCGAAAAGTAAGTGAAATACAAGACATTAC
AAAAACAACTGGCTCAATCCCTGTAATAAAATCACTTTAAATAAATACATTTATAAATGT
AATCTTACATCACACTGTCTTTTTGACCATAACATCATGGTTTTCTATTCAGTATAATAT
TTTTAAGTACAAACTGAAAAAAGTACAGGTATTTTTCTGATAAATTAAAAATGAATCACT
TGTTTTGATAGAAATCTGAAAGTTTTAATCCCACATATCTAAATCACATCATGCAGAAAT
GCACCCAATGTTTTCCTCTCTTATTGTGTTGTAAGTTTTATAGTCTCCTCTTAATTTGCT
ATTTTTAGGGAAAAGTTGAAGAGAGAAAACCATTATTAATACTGTTTAGTGAAAATGCCA
TGTCTCTGATATGGAATTCTGCAATGTAAGTACAATACCACATCACTAGTATTTCCTTAT
GATATGATCTTTCTAATTTTAATGCCAAAAATTAAGAGTTTTTACCCCATTTTCACTATC
CACTGAACATAGAAAATGATAATGCGAATGGGGCATCCATATACTTGGGACACATTCTTG
TTATTTTCTATTTTAGTGAAGCTGATCACACATCCAAAGAGGAGCATTATTATTTATTCC
TGAAGAGGTTATGTCAAGTTATAATTGAACTTGGCAAACAACTCTGTGCAATGTGGGTAA
GGTTTCTCTAAACCAGTGCTATGTTACATGTTCTGATGAATTTATTTGTAGATAATTCAG
ATACTTTGTTCACACATTGTTTTTTGATATATTAAAATTTTATGTCATACAAGTGAGAGG
TTTAGCTAGCCATAAAACCAGGTTTAATCCACATATTTAGGTTGAAAATGAACAATTATT
ATTATCATTGAAAGTTTTGTGTTGGAATTTTTATTAAGGTAATGTTGTATAGAGTCAGAT
ATCATGAATTAAACACAACATATACTTTGACTTGAATTTAAAAATGTACTGGATTTATGT
TCTATTAAAATTGTCTTTGAATGTATATTTTTCCAGGTGAAAGGGTAAGAATCTTTTTAT
TTCTTATAATCATTGGAATTTCATTTTATTGAAGGGTCCTGTTGTGGATGTTAAACAGCC
AGATACATTTAATAAATATTTGGAAGCTGTTTTAGCCTTTACACAACACCCAGGCCAGGT
GAGCAAATGTAGAATTTATATGTGCGAAATGTAGAAAAAAACACATATCTTAATTTGTTT
TTTGAAACTTCAAATCCATGAACACTACATCTTGTTAAATTACTGGGCATGAAAGTTCTG
GGTTCATAGTTTTTGATTAGATAGTTCATGGATCTTGCTATTCTGTTTTGTAATTTTTCA
TAAATGCCATATTTTTGGATGCTGAAAATCAAAGTGAACTATATTGCACAAAAGGCAGTT
ATATTTTATTGAAGGCACTTTTTCAGTAAATCAAATCTTTCTGAGTCTTATATATCTAGA
GAAATTTACCACAAACCTGGATAAGTTCAAGATTTTATGCAAACATTTCATTTTTTATGC
ATTTTTCTGTAATATTTCTTTCTGTAAAACTGAAAATAAATGTTTAATCGAATAGGTATC
AAGGTAAATGACATCATGACCTAAAACATCTAGGACATTGCATCTGGCCAATATTTCTCA
AATCAAAGCAAATTTGGAAATAGCTGTCAATGTTAAAAAAACAAATGCATCACAAATCAG
AAAAAAATATGTAGGACAATATACAGTCAAATTTTGATTGTTAGAAATCTACTTCACAGA
TTCTACTTTTGTTTTTCAGATGATCAGTAGCTATACATTGTCATTGTGGTGTTCCTTCCT
ACAACATAATGTGATATCCCAAGATGAAATTCTATTGTCTTTCATTCCCCGGCTATTTGA
AACAGCTTCAAAAACACTTTACAAGGTAATACAGGGAATTTTAGCTCAACATTTTGAAGT
TTTTCGTGTTCATTTTGTTATGAAGAGAGTGCATATGATATACTGGCAGAAGCATGTATT
ATCTATGATGTTTTAAGATCAGAGTCTTAGAATCTGAAGATGAAAGGACACACAAGACAA
GAGCAGATACAATGAAATAAATAAAAAAAAATGAAAAATAGTATTGGTTAAATAAATACT
TGTTTGCCTCCAAAATAGTACTGGCTGTTGACACAAATACATGGAGGGTACCCAGGGAAG
ACACTTTGAAAATGAGGTGACCACCTTTAAAGGCAATTTTGGAATTCCTCTTACACTTTC
ACTGTACATGTACTAAAACATGAACTCATAGATGAGATTTCGAAGTGCCTACCAAGGGCC
CCATGTGTATTGTTATGGAAAATCTCTCCTTGTTTTGTATTCTTTGTTTCAAAATACTTG
TGAAATTGGATTTTAAATGGCTGATCTGCATAGTTTCTAAGATAGGTTTGATTTTATTGT
GTGCCAGAAAACAAGCCAAATTTTGGAAAGGAATGATATCTCTTTTCATGACATTGGCCA
TATATGTTGAACTGATGTTTTAAAATAACTTGTTATAAATTTACGATCAATATGTGGTTT
CTTTATTTACTGATTTTACATGCATTGTAGTTTTTGGTAATTTGTAACTTTTATTTAGGT
AGGATTTCCCTCACAGAACAACTCTCCAAGCTGTGATTACTCTAGATTAGAATTTGACTG
TGATGAAGAATTCAACATGTTTTTTGCCAGTAAGACATTAATTTATTAATTATTGTTGCA
GCTCTATGCAAAGTTAAATAAGTATATAATTAGAATTCAAAGTTAACACTTTAGTGCAGC
AAACAATAATTCATAAAAAAAGAAAAGTTGTGGAAGAAATGAGTAATATTAATTATGATT
GAAAACATTCAAAATTGTTCAAATTGAAAAAAATGTTGCCGATGAAAAGGTAACTTTGTC
TACTTTCAAAGCATAAAATTGTTCAAATTGAAAAAAATGTTGCCGATGAAAAGGTAACTT
TGTCTACTTTCAAAGCATCATGTGTTACTATTTATGCCCATCCTGCAGCGGAGGGGGCAT
TAAGTTTCCCCCTTATTGGTATGTGTACATTCATACAAACGTCCAAAAATAAGTTTCTAT
TCTCTAACTTTTGTTTGCCTCATCAAATGTTACTGAACTCAATGCTTATTACCACAAAAC
ACAAATCAAGTTTAAATTTAGGGTGACATCACTTGTACCATTCTAGAGTAATTTACAAAT
GTAAAAATTGCTGAATTTTTCATTTCCTCTTTGTAACATTAGTTGACCTCAACCAAAAAA
TATGAAACTTATATACACAATGGTTTAAATAATAAAAAAACAGATCAAGTTTGAATTTGG
GTGGTGTCACTTTTACAATTCTCTAATTATCCTTTTATAACATTGTATGCAAGCAGGGGC
ATCATCTGTGTCCCATGGACACATTCTCCACTTATTTGTTTCATTATAGTATATTTAAAA
TTTCATTGCAGAATACCGATCTGAATGGAGCAATGTTTTACGTCTTTCTACAATATTAAA
TCCTGGTATAGCTTTCCAGTTTGCCAACCAGTGGTTACAGAGTGTTTTGTCTAAAGGAAT
AGATAGTGGGAATGGTATATATATATTTATGTTCATTAAGATTTTTTTACTTTTTGGTTC
TGAATGTTATGTATGTACTTTTGGAGCTTCAATAATTTCATAGTATCTACTTTATAAAAT
TTAAGTCTTTTCTGAAAATAATATGTTTTAAGACTACTGTAACATTTTTGCTGCATTGAA
ATTAAAAGACTTTTGAAGTAACTGTGACATCAAATTTTTAGAGATGATAATCTTATTTGC
ATACATATTATATTGTAATTCAGTTGCATCCTATACTAGAAGTCAACGACCAATATTTCA
TTTCAATATTCAGAGTAGCAATAATGATACCATTTTTAAGAGTTTCCAGTCACTCCCCTT
CTACAGTTCCTATGTTGTTTTTATACACTACAAATGGTATTGTGATAAGTGACTTATCTG
CCCTACATGTTGTTTAGAAAGATATCAGAGAAACTGAAGAAAGCCTGTGGCTGGAAGGCT
AAGAGATGTTTTATTTTCTACAATAATGTAAAAGCATGTTCCCTTTTGGAATAATGTTAC
TGCTTGAGATCCATATCTACAGTAGTTGTTACATCATTTCAAAATGTTTGTAACTTAGTC
AGCTGGTTGAAAGGAAGTTCCTGTGATCTAATTTTCAAGCCCCTTTGATTTTGGTTTTAT
TCTATATAAAAATTTATATTTTGAGAACTGTTGTATATTCCTTAAAAAAGTCACATTGAC
CTTCATTGGTGAGAAATAAACCAAATAATGACTTGAACAAAATATGTCAGTTTATGGTGG
TGATAAATATTTTGTGATTTTTGTAGATGCAGCCAATCATTGTACACTATCTTCTCCATC
ATTCCTAGAGTGGGACGCTGCATCTTGTTTTCTAGAAAGTGTTATGTCCAGACTGTTTGT
ATCAAAGGCAGAAAACAAACCAGAACTTCACCTAGGAGTTGATCTTCTTCACAGTGTCCT
CAGCTTTGAAGCAAATGTGAGTTTTTTTTTGGTCATGAAAATCTTCTCAGAATATGTTGT
TTGTATATTTTTTCATTTTATAATTGGTTATATTTTAGGAAATCTTAAGTTTGAAGATGT
ATACCGTCTTTTGGTGTGTATAGTGCGCATTTGTGTATAGTGCGCACCCCCTTTGTGGTC
CAAGAACTCTTCACTTCACTTGGAAATTTCTTTGTCCGAGTTTGGACCTGAAAAAAAGAC
TAAGAAATTATTTGTAGTCATGTATAACACGCACCCCTCTAACAAGAAACATGACCTAGG
GTATAAATGTGCGCGTTATACATACCAAAAGACGGTAATTATAAAAAATGAATTAATAGA
TATTTTTTTTTTATCTCTTCTTAAATAAACCATCAATCTCATGAAATCAAGGAAAGGTTA
GAAATCAAAACTGTTTAAGTATTCAGGCTGCAAAAGAAATACAATAAAAAACTAAGATTT
TGTATGTACTGGGCATGTGTTCAGTTTATTTAGAAAATATTATAAGATTTTGTATTTCCT
GATACAAGAGTCAAATTAAGGAATCTTACAAGATAATACAATATTTAAACTGTATAGTCC
ATTCTTACTGCATTTTCAGGATCCACTGGTATTGTCGTCTTTATTGTCCTGTATATCAGC
ATTGTTTCCTTATTTATCACAGACTCCACAAACCTTACCTGTAGTTCTTAAGAAGGTATG
TAATTCACAATTATCAATGAAAAGCCTCTATTTAGGTGAATACTGAATAAATATACAATA
AATAGTTCTACTTTCATATGTTAAACTGTGTGATTTAAAGGAAAAATGTTTTTATTTCTT
TTCTAGATTTTTTCAGCAGTCACATTTTCACAAGATGGTCAAACTAAAGCAACTAGGAGC
CGGGCTGTAAAAAATGTTCGCCAGCATGCTTGTTCAATTGTAGTTAAAATTTCCAAACAG
TATACAGACCTCATATTTGTAAGCGAAATAGAAATCATGGTTTTGTTTTGAATTCTTGTA
TAATAAGGATGTTTGCATTACATTCTACAATTGGATTCCCTCATGAAATTATTGTCACGT
TTCTCAAATTTGTTCCTTAAATTGTATCAGGCATCAATTTTCAGAGGTTTGAATTTTCAA
AGTAGATGTGCTTACAAGTTCTGCTCTCTCTGCTGAAGTTTATATTGTTCAAATATTTGA
TTTTTGTATTACACATGATCTTGAAGAACAGATAATTACTATTATTCATTTTCATGGTTC
AATAATTGCTTGAAAAAAAGTTTAGTTTTGTTTTAACATGTAAGTTTCTCACTGATAATG
AGTAAAAGGATGAGTATATTTGATATATGTGCTCCATGCAAGGTCTACATGCATGTGTCC
TTCAGACAGGTTTCACCTGACCTCAATTTCATTTCATGGATCAGTGATCAAGGTTAAAGT
TACATGATTAGATCTGTTTCTCAAATACTATAATTACTGATTGTAAGGGGTATCGTGTAG
TCATCTGTTCTTGATAGTAATCAGTTCTCGATAACAATGCGCATGTTTAAAAAAGACATA
TTTCGCGAAATCGCACATGTTTCCTATTTGCCGGGATTTCAAGGACAGAACAAAAACTTA
GCATCAAAAGAAGGTCAAGTCCACATGCGTAATTAACAACTGTAAGATTTGGTGTGACGT
ACTTCGGTAAAAAATATATGGAACACCGTTTGGACCATATCTTATGAACTTTTGAATTCA
GTTCAATTCAATTATCGGAAAAGTCCCTTAAATATTGTTACTGTGACAGTAAAATATTAA
TAACAGCTGTGACAAATTCTAATAACGTATAAGAAATGGTTCAATAATTTAAAACCAACT
AAAATATATTAAAGATTAATATTCAATGCATCTTTTTGTCCTTGAGTGATAATTCCTAGG
AAATCTGTTAAAGATACCTAAAGTGATCTACAAGGTTAAAATTTATAAAAAAAATATTTG
TTTTTAGAGACAAACAATACTTTATTGATATTTTTCTTCAATTTTTGCGTAATTTTAAAT
CCTCTAATAATATCTAACATGCATACCATACTATACTTTTCACAACTATCGAGCACTGAT
GACGTATTGCACACAATGCCAAAAATAAGCACAACAACAGATGTTTTGATTTTTCTTCAT
TTACGCAAGAGAAAATCATGAAGGAAGATAAGGGGAAATAAATACAAGTATCTACTAAAT
TAACACAATAAACTTTGACCATATTTATTTGAAGAACTAGTCCTACCGCATTGGTCAATT
TTAAGTTTTCCTTGTTAAGTCTGTTTCATAGATACTATAAGCAATAAGTCAATTTTATTT
GATGCATGGAATGAATTTTAGTGTACATATCTGTCTTGCAGGGTTCATCTGACCTTGACC
TTTTTTTCATGGATCATTGATAATGTTAAGTTTATGTGATACTTTTAGTAAAACTTTACC
TTTAGGACTATCAACATAAAATCAATCATGGTTTGTAAAGCAGGCTATCCATTTGGATAT
GTGCACACTTGTTAACTTTTGCTTCAAAACAGGCAAGAAATGTACAGAATTTTACATGAA
ATTGCATTTATTTAAAAGATTGAATGTGATTTTTTTCAGCCAGTATTTGATCAATTATAT
ACTCATATCAAGGAGATTGGAAGGGATTCAGAACAGTTATCTCAAATGGAAAAGTGTATC
TTGATGGAAGCTTTGATCTTAGTAAGGTGTGTATGAATAAGTTCAGTGAATCTTATTTCT
TAGAATGATATACCTCTTAACTGGATAAAAGGATATTTTTTTCAGTTATTTTTTAAGATC
GAAATGTTTGATTATCAATTCCATGAATGAAATTCACATTTTTTTTTTTTAAATGAAAGA
AACAGAGAATAGACTGTATAAATTGTAATTTCTTTACTGTGGTTGATTGTAAATTGTTTT
CTTTATTTGCTTTACAGTAATAAATTCTGCAATTTTGAGAAACAAAGTGCATTTATAGAT
GAGATGTTGAAACCTGTCAAAGATCTATGGATATCTCAGGATTTTAAAGAGTAAGTTTTC
AGAAATTCCTTATAAATATTATATTCTTTATAAAGATGAATAAAGAGTAATTGTTATACC
CTTTCTTGGTTGAAAGAATGAAATTATATGACAAAACACCAATTTTGGTTTGTTTTTTCT
CAACTGTTTTAAAGGCATGTTAATAAATGATCTGTTTCATATTTTTAATTATCAAATACA
GTAAGATATTCATCCTGTGGAATATTACTTCCATGGCTGAACAGTTTTTTCATGCTTAGA
TTCTTTATTATCAAGTTACAGTTTTTGTTTATTTATTTCAGAGCTTTTTGGTCCACAGAA
AAGTTCATGTCCTACATTGGTGTAGACCGTGCTCCTGTAGAACCTAGCTCTGCTGATACT
TGTGGAATAAATAGGTCACATGTCAGTATTCACTATTTTCAACAATATTTTGCACCATAT
TTTATCAATTGACAAAATGTACATAATTTGAAAAATAACCAATGAACTCCTCTCTTTTCA
ATTACGATTTCCAAAATGCAGAAATATTTTTATTGTAATTTTTATTTTGTTTAGTAAAAT
TTGAACATAATTGGTCTGAGTACACAGTTATCGTCCTTTGATTTTCGTTGTCCACAAATA
TAATCCATATTATAAATTATACCCTTCCAAATGTATTTTTCATGTTTTATGCCTCAAATA
GCAAGTAGAGGGATGAAAGTTCAGTTCATGAATTTGAAAGTCAAGTAGTGATTTGGTCCA
GCTAAAAAAGGTTAAAAATTAGCATTTCAGAAGCTGTCAAAAGATTACAAGACCCCCTTA
ACATAAAATTGTCCATATTTTGAGTTAGAGCTGATGAAGTTTTCTGTATTTTGATATAAT
TTGTCCCGAAAGTAGTACAACATACTGTAAAAATATCATTCCGAAAGCACTTGTGGAATT
TTTTTAATTTTCATTTATTGTCTAAAGGAAATGCACTACAAAATAACTGTGGTCTCGGAC
CAATTGTTTATTTTCTTTGTTACAATTATATGATTTTTGTTTGTAAAATGAAATTAAAAA
TACTTGTTTCTAAAAATATTTACTGAGTGTATTTTATTTCTTTCCAGATATCATGCTGTA
TAAATACAATACTTGCTGTTATGAAGAGAAGTAAATGGCCAGATAATACACAGGTTTGAT
TTTTAACCGGATTTTTGTGACAAAAATGTCGGTTATTGATTTGGGGATGTACGGCGGATA
TTGCCAGGACACAAATAAATGTTAATAAATCCGGTTTGCTGTCATTGTGACAACCTCTTG
TTGCATAGTGTATTAAAGATCCTGTTAACTCAAGAATTTTTTTTTTCAGTTTATATTTTT
TAAATGTTCCATGTAAAATACTTGTGAAAATATTGTGGTTATTGACTAACGAGAAGTTGC
TATAGTTCTAATACTTGGCCATTTCAAACTACCTTGTACATGTAAGTTTCCTACTAATTA
AAGCTTGGAACTGAGGGCTCACATGACATTTAACAGAATAAGGGATCATCTTCCAAGGTC
ATAGAAATGGTCTGACTTATGTACAAAATGACCTGATTTATGTTCAGAAAATTTCCATAT
TTATGTACCAAAAAATTTTAAAAGGAAAGCAACACATGACAGCAAATGAATTCCACATAT
GTTTAAAGTTCCCTTTACATTTCAGGAGGCCAGCAATGGTGGGTTTGTTATGTGTTCATT
AGAAGATGGAACTATAGTGTATAGGAACCCAGCTACCTCTCATGTCAGCCTCTTGTTGGA
GAATTTGTTATTTCTAATGAAGTTAGTATATTGTTAAACTTTCAATGTCAGGTGTTTTGT
AATGAATATTCATTATTTCATTTCTTAGTAATTAAAACTTTTTTTTAAATATGAAGCATG
TTTACTATGTATCTACAAAAACAATATTTGCTGGAGAAGTATCTCAAAAAACCTACAACA
GTGTCATACTAGGATGTTTTTTATACGACCGCAAAAATTGAAAAATTTTTGGTCGGATAT
TGGTATCACGTTGGCATCGTCGTCGTCGTTGTCGTCCGAAGACATTTGGTTTTCGCACTC
TAACTTTAGTAAAAGTAAATGCCCCAACTGTTCAGGGTTCGACCTCTGCGGTCATATAAA
GCTGCGCCCTGCGGAGCATCTGGTCTTATATGTTTGTGTCGGGTCAGTCAATATTCAGCG
GGAGTCTAATAGTAATAAGTTGTTTTATCCTAAATTACACATGCTCAGAAACTTGTGTAC
TTGATGGGGTTTTGTTGTTCATACTTTTGTATTATGATTGCAACCTCCTACTAGAAATTG
TGTCCAAAACAAGGTCAGAATGTTTTTGTGATTCTCAGAATGTGTTTGCTCATGTTTATA
AATCTAGTTTGTTCTTTTTTTTTTAAGTACTGCTTGAGTTAATTGATGAACTTTAATTGT
TTGTTCAACCCCACAATTAGATGTGTTGCATTATTTTTCTATAATTTGAAACTTAAATAT
TAATTTAATAAATGTAATACATGTATCATATTTTCATGTTTATAAATTGTGTCCACTTTA
TTTTAAGAGTACCTTTTAGAGATAAATTATGACACTTCATTTTTTTATTACAATCACTTG
AAGATGAGTCTCAAAATGAAAATTTCACAAAAAGTAAAACCTTCTCAATTTAGTTTTGTA
AATTAGATTTAATAAATATCTTGTAAAAAGCCAGATAATCACAACTTTAAGAAAGTGGAT
TGGTTTTTTTTGGTCAGAAATTGACCATTCAAGACTTTAGGAATAGATTAAACTATTTTG
ATCTGAGCGTCACTGATGAGTTTTATGTAGATGTAACGCGCGTCTGGCGTATTAAATTAT
AATTCTGGTACCTTTAATAACTATCATGCTGGCACTTTGGGGCTTCTAGTTTTTAATGAA
ACAGTTCTTATTATTGTAGACCTTGTAAATTTATTAACAGGCTACAATTCATATTGGAGG
TCAATGAAATAATTAATTGATTTTTTATAGAACCATGAATGCATTATATCATCCAGATTA
CCTTCAGAGAAGACATCCTGAATTTACCAAATCATACGAGATGAATGAGATTGAGAAACT
AACCATATTAGGTAAGTGAACAAATATCAGTGCTTGTTGTATACACTATATCGCTATTTC
TGGCTGAACCAGAATCAGTCCCGCCTGAATTATTGAAGTCATGCAACAATCACTTTGCCA
TTGTGGCGTCAGATATTTTGTATTAATTTTACAGGAACCTGTGTGATGTCCTGTAATGGA
AGACAAATAGCGATAAGGTGTATTGTATAGATAAATATTTACCAATTTCTGTTTCCTCTT
CAATTTACTTAAAGAAGAGTATAAGGAAATAGCATACTAACTTTGATTAAATGGTATATA
CTAGTATGTCAATGTGGTCTAGATAGGCAAACAAAATGAAGTCTGACCAAAATACTATCT
TTACATTGTAGCATTCTGGTAAGTTAACCAACTAATAGATTGCAGTTATGTTTAAATATA
TGTTGTTGCCAGTTTTACTTTTAACAATCTTAACTCTTAGATCCATCTGTTAAGAGACAG
AATAATCAGATAAGATGGAAGCCACTTAACGGCATAGGCAAAACCACCTTATAAACAAAT
CCAACCATATGTTTGAGCCTTGATATCTCTTTATCTTGCATTCCACATCCACTTCAAGAT
CTAGTGTAGTCCATTGATCAACTTGACCTTTATATTGTTCTTATGTACTGTAAACAATCT
TATTTTCGCAGATACTTTATTTCACTTTTTACCCTTTCTAGACCACTTTGCGACTATTTA
ATTTCGCGATTTGCTATTTTACATATTCGCAAAGATTTATATTTGCGTTATTTTTTTCTA
CACGCGAAAGTCATGAAAATAAACTGCTCACGAAAATAAGTTGGTTTACAGTATACCACC
TACATAGAATGTGAATACAGCATCTACATTGGTCATTTCTTATACAGAGAATATATTTAG
CCATGACAATGATTTATTTAGTATGTATCTTCCAGGTATACCACCTCCTTGTGTAGATCT
AACCCAGAGTGTAGACTCAAAGAAACCGGTAGACAGAATGCAGATTTTTTTAACAACAAC
CCATGATAATAGGTAAGTTAACATTAGTCTGGGAGAACATGATTTATTTATTAGTTGTAA
TCAACTTTCAACTAATTTTCAGCTACTATGAGTACTCTTAGATCAATGCTTTGTGTTTTT
TGTCTGTATATTTGTTCTTTTTTGTGCCTTGTGCCAATCTAATATGTCAAATTTCAAAAT
GAGTTTTGGGGTTTGTTCTAAAGTAATGATGTTACACTTTGGTCACGTTTATTTCTTTTT
AGATAGAAGCACATTCAGTGTTGTGCTTTAAAGTAACTTATTTCATATAGAGCTGAAGTT
AAGCAAAATTTACTTTCTATGGAAACAGTTATGTTACTGTGGATTCATTAATATTCGTTG
GATACCAATTTTTGTTGATTTAGGTGGTACAAGGGAACCACAATTTAGATGTCGAACGAA
TTGCAAATTTTCTAAAGGAATGTATGCAGACTTTGCCAAAACCACGAAATTAAATATCCA
CGAATATGCAAGTTTTCCTCAAACCACGAAAATAAATTAATCCACAGTATGAGTAAGATA
TTAAATTTTGTATTTAATTAAAGTAAGTTGCATTCACTATTTCAGCAGAATCTACATTTA
AAGGGAGAGGGGGGGGGAATCTCTTTAAGCAAATTACATGATGAAAATAATAATGTTTTT
GTATTTTACAGTTGCCATATCCTAGGAAATGCTGGTCAGTGTTTAGGTTATGAATTCTAC
AAAGAACCAAACCTTTCGCAACTACTACTCAATACAGTATTTACCAACTTACAAAACCTG
CCAGACTTTAGGACAAAACTTATTATTAATATCCTTTCTTTGTAATTAGTTGTTTGCCAC
ATCATTAATCTATTAGTGTTTGTGAAAGGGTTTCAATGAAACCCAAATTGTGTGTGTTTC
CTGGTCAGGGTTTGGGAAAGAAAACAATTCCTGTGAGAAACCACTTTTGTGTTTATTCAT
TGTCTACATTATATGCTTAGGAATAACATTTTCACCATAAATGTTTGTTGTCATTTTATG
TATAATCCGATGTCCAAAACCAGTCTATAACCGAGTGCACCTGCCATTATGGATTTGTTT
TTTTTTTTATTCTATAGTATCAAATATTTAAATTTAGACTATTCTCCATTGTTAAAGAAA
ACCAGCAGTTTGAGTGTCCTCTTTCCTTTTATTAAATAAAACTTGAGCCGAAATGTGCTA
TATTGAAGTTATGTTATAAAGGTATTTTAAATCTATCTAGACAGTCATCCTTAACCATTT
CTAAGAGTATTTGTGAAACCTTATGTACAGCATTGTCCAAAGGATTGTTACTCTACTGCA
GTTATTCCCATCTTAGAGGTTCTTTGTCCAACATTTTATCAGGTTTGTATTTATTAATCA
TTAAGCCATTGCTCCATTAAACCTTTGGTAAGTTGCCTTGTGATATGATCCTTTCATATA
TTGCAGTGTTTACTTTGTTTTTATGATTTACCATAATAATACAAGAAATATTTATCTGCC
CTTGAACATTACTATACATTTGCTGTGTTAATAATTTCAACAGTAAAAACTGCAATATAT
GATCCTTTCATATATTGCAGTGTTTCATATGTTTTTTTATGATTTTACAATAATAATATA
AGAAATATTTACCTGCCCTGAAGCATTAATATATATTTGCTGTGTTAATAATTTCAATTT
ACTTGCTGGTACATTTGTATTGTTTTAATGAAAGGATAGTATGAGCAGATTACCTTATTT
TAATATTTTAACAAAAGCACTACCCATCTCTTAGGGAAATCTTAATTATATTATAGTCTG
TTTATATTTCTTTTTAAAAACTGCAAAATTATACATCAGGTGTACACAGAAAGAGAATTT
CTTATTTTCTTTGATTTTGTATGAAACATAAATTTTACATTGTTGAGGTAATGTATTTTA
ATGATTTGTTTTCAGATACTAAGCACCAAGTGGCAGCTTATCATACAAAGGACAAGGTAT
GGTGTCTTACTTACACAGCACATATATTCTTTATAGACAAAACAGTTAGACCAAATCAAA
TTTTATGCCTGTACTGAATACAAGCTAACAATGAATTCTTAAGATAAAAGATATTACAAT
GTAACTATATTGTATTCAGCTCTGAAAGTTGAATATATTTTAAAGTATTTCAGATTATTA
AAGCACAATATGTCTTTTTGTCACTTTTAAAAGGTAGCCATCCAAACCTCTTCATTAGGA
AATTAAGTCGTACATCAATACAAGTAAAAACAAGAATGTGTCCTCAGTACACGAATGCCC
CACTCACACTATATTTTCCATGTTCAGTGGACCGTGAAATTGGGGTAAAAACTCTAATTT
GGCATTAAAATTAGANNNNNNNNNNNNNNNNNNNNNNNNNNNNNNNNNNNNNNNNCCAAA
GGATTGTTACTCTACTGCAGTTATACCCATCTTAGAGGTTCTTTGTCCAACATTTTATCA
GGTTTGTATGTATTTATCATTTAGTCATTGCTCACTAAAACCTTTGGTAAGTTGTCTTGT
GAGATTATCCTTTCATATATTGCAGTGTTTACTTTTTTATTGATTTTACCATAATAATAC
AAGAAATATTTACCTGCCCATGAGCATTAATATACATTTGATGTGTTAATAATTTCAACA
GTAAACACTGCAATATATGATCCTTTCATATATTGCAGTGTTTACTATGTTTTTTTATGA
TTTTACCATAATAATACAAGAAATATTAACCTGCCCTGAAGAATTAATATAAATTTGCTG
TGTTAATAATTTCAATTTATGCACTGGTTCATATAAATTTGCTGTTTCAATCTACTTGCT
GGTAATGTTTTAATTTTTTTTTGTAATGTGTTTATTGGCAAAGAACTACATGTATATTAA
CAATAGTAAATAAGTTCGTAGTACATCAGCAAAATAGTAATGTTTTAATGAAAGGATAGT
GTGAGCAGATTACCTTGAATTTTAATATTTTAATAAAACACTACCCACCTTTAAGTGAAA
TCTTAATAATTTAATGATCTGTTTATATTTCTTTTTAAAAACTGCAAAATTATACATCAG
GTGTACACAGAAGGGGAATTTCTTATTTTCTTTCAATTTTAAGTGTAACATAATGAAAAC
ATATGGTTATGGTAATGTATTTCATTGATTTGTTTTCAGATATTAAGTACTAAGTGGCAG
CTTATCATACAAAGAACAAGGTATGGTGTCTTACTTATACAACATATGTTCTAGATAGAC
AGGGTGGTTAGACTGGATTAACCCAATCAAATTTTACGCCTGCACTGAGAGTACAAGCTA
ACAATGGATGTTTAAGATAAATGTTAGGATATTACAATGTAAATATATTGTATTCAGCTC
TGAAAATTGAATAAATTTTAGAAAGTATTTTTGAATATTAAAAACACAATATGTCTTTTT
GTCTCTTGTTGAAAGGTAGCCATCCACACATTGTTGTTCAGAAATTAATTAAAAAAATTT
TTTTAACTGTGTTATCTCTACTTTATTTTTGTCAGTGAAGAAGATGACAATAAGGAATCA
CAAGAAGTTGTAGATGACCATCTCACGAGGCAACTTACCAAAGAGTATTTAGATCTGTTA
GGTAAGGACCATCTCACAAGGCAACTTACCAAGGGATGTTTAGATCTGTAGGTAAGGATC
ATCTCAAATGGCAACTTACCATAGAATATTGGGATATGTTAGGTAAGGACCATCTCACAA
GGCAACTAACTAAGGAATATTAAGATCTGTTTGGTAAGGACTATCTCACAAGGCAACTTA
CCAATGAATATTTAGATCTGTTAGGTAAGGATCATCTCACAAGGCAACTTACCAAGGAAT
ATTTAGATTTATTAGGTAAGGGTCTTCTCATGTGGCAACTAGCTAAGGGTTATTTAGATC
TGTTAGGTAAAGATCATCTTACAGGGCAACTTACCAAGGAGTATTTAGATCTGTTATGTA
AGGACCATTTCACAAGGCAACTTACCAAGGAATATTTAGATCTGTTAGGTAAGGATCATT
TCACAAGGCAACTTACCAAGGAATACTTAGATCTGTTAGGTAAGGATCATTTCATAAGGC
AACTTACCAATGAATACTTAGATTTGTTAGGTAAGGATCATCTCATAAGGCAACTTACCA
ATGCATATTTAAATCTGTTAGGTAAGGATCATCCCACAAGGCAACTAAACAAAGAATATT
AAGATCTGTTAGGTAAGGACCATCTCACAGGGCAACTTACCAGGAGTTTTTCGATCTATT
AGGTAAGGATCATCTCACAAGGCAACTTACCAAGGAATATTTATATCTGTTAGGTAAGGA
TAATCTCACAAGGCAACTTACCAAGGAATATTTATATCTGTTAGGTAAGGATCATCTCAC
AAGGCAACTAAACAAGGACGATTTAGATATGTTAGGTAAGGATTATCTCACAAGGCAACT
AAACAAGGACTATTAAGATATGTTAGGTAAGGATCATCTCACAAGGCAACTTACCAAGGA
ATACTTAGATCTGTTCGGTAAGGATCATCTCAAAAGGCAACTTACCAAGGAGTATTTATA
TCTGTTAGGTAAGGATGATCTCACAAGGCAACTTACCAAGGAATACTTAGATCTGTTAGG
TAAGGATCGTCTCATAAGGCAACTTACCATTGAATATTCAGATCTGTTAGGTAAGGATCA
TCTCACAAGGCAACTAAACAAGGACGATTTAGATATTTTAGGTAAGGATTATCTCACAAG
GCAACTAAACAAGGACTATTAAGATCTGTTAGGTAAGGATCATCTCACAAGGCAACTTAC
CAAGGAATATTTATATCTGTTAGGTAAGGATCATCTCGCAGGGCAACTCACCAAGGAGTA
TTTAGATCTATTAGGTAAAGATCATCTCACAAGGCAACTTACCAAAAAAATTTTACATAT
GAAAGGTAAGGAGTCTAAGGACCATCTGACAAGGCAACTTACCAAGAAATTTATTGGTCT
ATGTCTCATAAAGCAACTGTCCAAGGAATGGGGATATCTGTTGGATAAAGACTATTTCAA
GTGGCAACCTACCAATGAATATCTGTATGGTAGGGACTGTCTTACAAGATAGATTACAAA
TATTGTATTTGTTAAAGAGTACTAATTATAATATCTGGCACTCTTTATCCTACAGTTTCA
TTACCAATTACCAATTTATATTTATCTTTTTATGATTTAGTTAATGTAACCCATGACAGA
AAGACGATAGAATCAAGTGATGATATAGGAGACGAGGAAGTAATACAGACACCTGCTAAT
CCAAGGGAAGAAACTCTGTCTCTCCTAGGTCAGATGTGTCTCAAAAATGAGGTCAGTACT
TAATACCAATAAAATTATAACATGTAACTTATTATCCAAACTATATAACTTATTTCAGCC
CAGTAGTCAGCACTTCTGTGCTGACATGATTATCATTGATATGGTCATATTTATGAATTA
ACTGTTTACCAATCTTTTGAATTTTTGAAATATTTAGGCTTTTCTACCTCAGGAAAAGAT
TACCTAGCTGTATTTAGCAAAACTTTTTGGAATTTTGGTCATCAATGCTCTTCAACTTCG
TATTTTTTTTGGCCTTTTAAATTTTTTTTGGATTCGAGCATCACTGGTGTCTTTTGTAGA
CGAAACGCGCGTCTGGCGTAAATACAAAATTTAATCCTGGTATCTATGATGAGTTTATTT
ATACATGTAATATATTTGAAATTCTTTACATTCATTTAAAAATATTTAAGTTTTTTTTTC
TGTTTTTGCATTAGTTTGTTTTGTTTGCAGAACTCCTTACAAATATAACTTCATTCAATC
TTTTGACTTTCATATGAAAAAACATCTAGATTATAGTTAATAATTATGTATTAAAGACAT
CTAAAGTAAAATAAATAATTGAATTTCTTCCTAAATATACACTTTAATATTCCATAAATT
TTTGTTGATTAGTTGACAAAAAAGTTACAGGTTCTTATTATAACATTTGTATATTTTTTT
TAGAGTATCTATCCCTCTTTATTGATGTTTGTATACAGCTGTTTATCATGGAGTGATACC
TCTGTGGCAAATAGAGCTACAGGACTGTGTTATTCTACATTAAAACAGGTAATGTATCGA
ATTTTAAAAACTTTCCAGTAGGAACAAAAACAGAAGTGTGAAAAAACATTTAACGTAACG
GTACCCAAATTGCACCGAGTACCCAAATTGCACCTATTTATCAAAAATAGCAGGGACGAA
CGCACAGACCAGAAAACATAATGCCCCTCTACTATCGTAGGTGGGGCATAAAAACAGCCA
CAAAATATGAAGAAAAAAAATTGTAATTGATTACTCAACATTTAAAATTTATTTGAAATT
GTTTATTTATTAATCTAGTCTACTATGTATGTTATCTCTACTTTATTTTTTTTCAGTGAA
GAAGATGACAATAAGGAATCACAAGAAGTTGTAGATGACCATCTCACAAGGCAACTTACC
AAAGAATATTTAGATCTGTTAGGTAAGAATCATCTCACAAGGCAACTTACTGAGAAATAT
TTAGATCTATTAGGTAAGGACCATCTCACAAGGCAACTTACCAAGGAATATTTGGATCTG
TAAGTTAAGGACCATCTCACAAGGCACTTTAAGAAGGAATATTAAGATGTATTAGGTAAG
GACTATCTCACAAGGTAACTCACCAAGGAATATATAGATCTGTTAGTTAAGGGCCATCTC
ACAAGGCAACTTACCAAGGAATATTTAAATCTGTTAGGTAAGGACCATCTCACAAGGCAA
TTTAGCAAGGAATATTTAGGTCTGTTAGGTAAGGACCATCTCACACGGCAACTTATCAAG
GAATAGTTTGATATGTTAGGTAAGGACCGTCTCACAAGGCAACTTATCAAGGAATAATTT
GATATGTTAGGTAAGGACTTCTCACAAGGCAACTTATTAAGGAATATTTAGTCAGTTAGG
TAAGGATCATCTCACAGGGCAACTTACCAAAGAAAATTTGGATCTGTTTGATAAGGACCA
TCTCACAAGCCAACTTACCAAAGAATATTTAGTATTGGAAGGTAAGAACCACCTCACAAG
GCAATTTACCAAAGAATATTTAGATCTGTTAGTTAAGGGCCATCTAACAAGGCAACTTAC
CAAGGAATATGTAGATCTATCAGGTTAGTATCATCTTACAAGACAACTTACCTAGGAATA
TTTATATCTGTTAGGTAAGGTCCACACACAAGTCAATTTAACAAGGAATATTTAGATATT
TTATTATGTAAGGTGAATCTGACCAGGCAACTGTCGAAGAATATTTAGAAATTTGAGGTG
AGGGTATCACACTTGACAACTTGCCAAGGAATATTGAGATCTGTTTGGTAAGAACAATGT
CATACATTATAGGAAACGAAATTGATCATATATGAAAATTAGACTTTTAATTATTTTAAT
TGCTGGTGCTCTTTATTGTGTCAATTTTAATACATGTATCAAATTAAGAATTCATTTTTA
TGTTTTTGCATATAGTTAATGTAACCCATGACAAAAAGATAGTAGAATCAAGTGATGATA
TAGGAGACGAGGAAGTAATACAGACACCTGCCAATCCAAGGGAAGAAACTCTGTCTCTCC
TAGGTCAGATGTGTCTCAAAAATGAGGTCAGTACTTAATACCCAGGAAATTATAACATGT
AACTTGTTATCCAAATTATATAACTTATAATATATTTAAAATTGTTTACATTCATTTAAC
AATATTAATGTTTTTTTCTTTATTGGATTTGATTATTTTGTTTACATTACTCCTTACAGA
TGTAACATCTGTAAGGAGTAATGTAATTCTTTCACATGATTCTCAACTTTAAGACAGCTG
CCATGATGTCCTAGACAGTCAATATTTTACAAAATTATGACATGTGACGATAAACATTAA
ATTGACCAGTCATTAGAAAGTCATTACATAAACTGGGATTCATATTTTTCAAAGTTATAA
TTACATATTAAATATGATTATATATGAAAGACATGTAAAGTAAAATAAATAATTGTATTT
CTTCCTAAATATAAACTTTGATATTCCATAAGTTTTTGTTGAATAGTTGACAAAATAGTT
ACTGGTTCTTATTGTAACATTTGTATATTTTTATTACAGTGTATTTATCCCTCTTTATTG
ATGTTTGTATACAGCTGTTTATCATGGAGTGATACCTCTGTGGCAAATAGAGCTACAGGA
CTGTGTTATTCAACATTAAAACAGGTAATCTATCGAATTTTTAAAACTTTCAAGTAGGAA
CAAAAACAGAAGCATGAAAAAACATTTATGAGGAAACAAATTTCAAGATCAGACTTCAAA
GTTTTAACAGATAAAATTGAGAATGGTAATGGGGAATATGTAAAAGAGACAACAACCCGA
CCAAAGAGCAGACAACAGCCGAAGGCCACCAATGGGTAATCAACGCAGCATGAAAATCCA
GCACCCAGAGGTGGTTCTCAACTGGCCCTTAAATAAAAGTGTGTATTAGTTCAGTGAAAA
TGGATGTCACACTAAACTCCAAAACATATAAGTGATTTAAAACTAAAAAATATACAAGAC
TAATAAAGGCCAGTTGCTCCTGACTTGGGACAGGTGCAAAAATGTGACAGGGTTAATAAG
TATTTTTCCATATTGAAGTTTCATAATTTGTTTTTTGTCATCAGTTTTAACAATTGAAAA
GAGCAAAGAATGGCGTCCAGAATATGAACCAGCACACAGGAATATAAGACCATGTAATAA
AGTAAAAAAAGTTAAACTGTTCGGCTAAAGATGTTGAACGTCAAGAGTTTTAAACAGATA
ACTAATAATCACCATTTCTGCTGATTCAATCATAACATTGATCTAGAGCTTGATATATTG
TTTACATCTGTGTTTTGTTAAAAACTAAGTTTTCATCAACATTCCCTTTAAAACAAGTTA
ATCATTCACAAAATCATTAATTAGAAGTGTACATGTATTGCACCTTTAATATATTATTGT
TTGCAAGCATTTCTATACATTACTTAGAATGTCCATTATTTCTCTGTAAGTCTACATACA
AATCAAACCTGTTAATCTCTTAGAAGAGAAAAGAGAATATTTTCTTTCTGTTGTCTCTTC
TTTAAAAGGATGACCTTTATTCAGGCATTTCTTGTATTTTTTTGTTTTTTGTACTGAACA
CAACATGTCTAATACTAAAGGTGACTTTTTATGTAAACTGATAGGAATGAAAGGACTTCT
TTGGTATATATCTATGAGTCATTCACTGTTTTCCCACAATATCCTGTGAAAAAAGGTATA
AACTGTCAAAGCTAATGTAATATCATTTTCAGTTTATAGACTTTTCTCAAGGTCAACAAT
CAATCAATCAAGGTGTTTTTGTATATATATATTTTTTTATTTTCCAAAGCTTTAGTAATT
TACCCAAAACCAAAATATATGAAAAACCAGAAAAAAAATGAAGTAAATTACTGTTACAAT
CATTTATTATAATTGATTGGATGTTGTTTTTTTTTTCAGTTTCATGCGGATCAGAATATC
ACCACTGACTTAGCTTTATACTTCTTTAGATCAGTCCTGAAAGGTTTACATACACATGGA
CAACATGAAATAACCCACATTGTTCCAATAAAACAAACTAAAATAATTTAAAAAGAAATG
CATTCTGGTTATGTTACAGGGGTATCCATGAAAAAAATATATTTGGTTAAATTTCAACCA
AGCCAGAATAGTTATTTTCAGTGGTCCTTTAAAAGGTTAAAAAAAGACAATAAATGTTTT
ATAGTTGTAAAATGGAAATTCTGGAAATTTTTTAATTTAGTCTTACTACTATTTTATGAT
TACATAAACTATGAAACCTATTTTGACTGTACTAGAGTTATTAAATGTGAAAAAATTCTA
AGTGTACTGGTAATGCTTACACAAAACATGTGAGGACATCAAATTCAAATGGCCTGGACA
GAACAACTAAGTCGTCTTAGGTCAACTTTACTCAAGGGAGAGTAGAAATGATTTCTTAAC
TTCCCTTTTACGCTTGAGGGTACACCTTATAACTGTTGGTCCTATTTTTACTGAACATCA
CAATAGTTTCCAATAAAATTTCGATATCACAATAGAAAATTTCTAACAGCACAATGGAAA
AGTAAATGTTATGTGACGTCAATAGTTCAAATAATGCAGATTCTGGTCTAGTGTTGCAGA
TTTCCAAATACAAAAAGGTCTCTTCTATTGACCCTCTAAAAGAAGTTAAAGCAAACATAT
TTTTCTAGAAATCAGATTGATGTTTACATTTATATCCTTTTTTTATTAATTTACATGTAT
CTATATTTCTAATTATAATTTGATGTACTATTACAGGGTTTTGATGTAAAACTTTTACAA
CCAAATAACCAGAAACAGTTTAACGAAAAGATATAGAACAGGAGTGCTAATTGTTTTATT
TATTTTATGTTGCAGAAAAGTATTGGACAGATGTTCAAGCGAGAAATTCACTACAGAGAT
CTTCCAACCTTGTTTACTGTATCCAGGAAGAAGCACCTGCCTTTAGATTCTGTAGAACCT
CATAATATGGGACTGTGTGATTTATTTACACCATCTAATGGTGCACCAACATTTATTAAC
CAAGAGTTAGACTAAACACTAGTTATCATGTGACTTGTTCAATAAGCTTTCAGCTAAGCT
GCAATGAAATAAACTTTAAATTTGTTAATTTTTGCACATTTTTTACATAAGAGAAGATTA
TTAAATAGATGATCAATAATTTAATGAATTAAAAAAGAAATATTTCACAGGTTTAATTCT
GATCTTAATACATGTATTAAAAAAAACCTGCCATGATATATTTTTTCTTAAATTCTTTCA
CAATTTATCCTTTTCCTGATCTGTTGATTATAAGTATGTAATCAATGTTTAGTTGTTTGA
TCTCAGTTGTTCTTTGGTTACAATTCAATTATGATGTCAAATTTTATTGCTTTCCTCTGA
ATTTCCTATTGTGACGTCATGAAAAAATGCAACCATGCCTGATGATGTCACATAGTAAGA
ACACATCTTTTTGTAGATCATTCGAAAGAAAAGAATTTGACTGCATTTCGTTTGAAAATC
ATTAGAGAAGCAGATTCCACTACTGAATCTTGTGTTATATAATTAAAATGCACTCTCAAC
AGTTAAATTTTAAATATTTTAAACGCTCTGCAAGCCTTGCTTTTTAAATTTATGAAAATT
TAACTGTCTAGTGTGGATAAATAT
>MgDICER_gene
TTAACATGCTCACATGAAGCTAGATACTATACAGGAAGCTCTGATTCATAGAACCTGAGA
AAACTGTGACAAAAATATCATCAATGCCAATTATGAGGAAAAATATATAAGTATTTAGTA
TTAAAACTGGAAGTTGACAAGATATAAATGTAAAAACACATCACACAGTATAGAATGCTC
TCAGGAAGCTTGATATGAAATTTCAGGAATCTGTGACTTACGATTAAATGTTTGACATTT
AAGATAGTACAAATACATTTGATTTATTCATACAGCAGAAATGAATTTGGTAACCCCCAT
GAATTTTATATCAACGCAACTGAAATTTAAGTGTCAAATCTTTTTCTGTATGTATTTTGG
TGTCAAAATCTTTTACCACACATGTAATTGTAAGAATTCGAATTGTATAAATTAATTAAC
TTATATCCATTGATAATAATATAGAAAACTAGAAAATCTATAAACTAAAGAATATATTCA
TAGACAACCAACAGAAATTATCTCTTTCTGTGATGTTTTGTTCAAATATTGCACTTATCT
GAAATTGCCTATATTTCTCCATAAATAAGCCATAACAAAACTGAAATATCTAGAAAAGTA
AGTCATGACAATATATTTTACATACCAAAATTGTATCATACCTTCATATGAAGGGACTAG
GTTTACACTTTCACAAAAACTGAATAACACCAAAAAGTGAGGTAAATTTAAAAAAGTCAG
ACATATGAACAAAAAGGAGACTTCATAAATCAAAGATGTACATCCAAAAAATATATTGAC
TGTTTTGGTCTAACAACTTTTAAGTTTAAACACAACCTAAACATGATTAAGTAATAACTC
TGTTTTGTCTTCACTCATGTGAACTAAGTATAAGCTTTCCCTTTGATATTTTGATTCATG
ACTTTAATTTCTATTCAATGTTTTAGAAAAAATGTGAAAACATTTAAAAATGAATCTACA
GTAAATTATGGCACATTTTTTGGTTTTCTATGATATCTATTGCACCAGTCCCTGAGCTTG
CATAGTTTTTATTCCTCGTAAGGCTTTTTTGGCAGCAGCACTTTTAGCAATCCTGTAATT
TCTTCCGACACCAGTAAACACCCCTTTGCTAACAACATTCACTGAGACTCGTATTTTTCC
CTCTAATGTTCTCTCTGGTTTCCTGAAAAATGAAGAAAATTTCAATAATGTTTAAGTATT
AATTTCTCATATGTTCCCAGCATCTACATGACATGCAAAAATAGTACAGTGTCTGAGAAC
TAGTCATACAAAAGTAAACCTACTGTTGTATTGTAAAACAGCAAAAGTAAATCCTCATGA
TTTCAAATACAGTATATCAGGGAAACATTGGCATAGATTTTTACTTGTGATATGATCACT
AAAGACAATTTACGTTATTTATTTTTATACTTTTTTGCTGGGTTTCATTTTTGCTACATG
TATTTGAAAGTACCTCAATTAGTATATTTACATAAGAAATGAGTTCAATGATGTAAAATT
TAAAAGATTTATAGCATTCACAAAAATAGCTTAACATTATGTTGATCTTTTCTTTGAAAG
TTGCGTTGCTGTCTGATTGATGTTTCTTTCATAGATGTTGGGAATAAGTAAATCAGATAA
CAACCCATTCGCACAACAAAAATAATAAAAGACATCTCAAGTCCACTGTCAAGTCCAACA
GAATACAGTTTTTGATGCATAACATTCTAGTGTCATCTACTTTCTCATGTTTTAGATTGA
ATATTCATAAATTGAAATACTTTAGTATCATTCTTTGTACTCAATTTTGTCATTGGTTAG
CTATCAAAAATAAATATAAACTTACTCAAATTTAGCTGTCTCTGGCTCCATCTCAAGAAG
TTCTCTGACCGGGGACTTAGGAATACTCTTCAGATATTTTTCTGTTGATTAAACAATCAA
TAACTAAAGTGAATTGTATACTCCTTTTTGTATCATCCCTTTTGTATCTTGTAACTTTTT
TCACATACTGCTATTACTACTATTTCAATTCTTACCTATTTGTGGTTTCATAATTCTATA
ATAAACCCTCCAAACTGTGTCTAAAGACATCCCACTATCCAGGTATATAGCACCAGCTAA
TGATTCAAATATATCCCCTAATGCTTTGGGAACTTCTAGTTCTACTTTCACTTCATCGTC
TCCTTCTTCCTGCTTTTTAAGGAGAGAAGGGATACCAGTCAGTAAAACTTTTCAAAAATT
TCACTTGCCGTTCTCAAATCTGAATAGAAAACTTTTACGGTAAATCAAATCTTACCTCCT
CATCTTCTAGATCAATCTCATCTTCTCTCTCCTTCTGCCTCGTAACAAACTTCTCTATAA
CATTGAACAGTGGAGGAGATATAGCCTTGAAGAACTTATGGAAGTCCCATTTAACAGCAA
GTGCAGCAAATATATTATTATTGACTAGAGCTGACCGTAAGTCAGTTAGTACACCGGGTG
AATATTTACACGCGTCTTCGTACAGATGTCGTGTTATCACATAATCTAATATTGCATCAC
CTAAAAATTCTAACCTGAAAAAAGAGGTACAATTTAGGACATGTTAATAATTTTTCACAA
TCACTGAATCAGCATTAATATGTAACCAAACTTATTGGGAGAGAAGAAATTTTTTGTGCC
AGCAAACATAGAGCGAAAAATTCATTAAGAACATTCAAGTAAATGCTAAACTACTAAATA
ACATTCATTGTGTCTTCATATCATATCTTTGCTACTGAAACTCTTGTCTGCAAAAATGGG
TAATTGTAAAAAAAAAGTAGCTCAAGGCTAATTAAAAATTTGACATACATAAGATAACCA
TATAATACTAGAATTCAAGTTTGTCAGTTGGGGACAAATAAGCTTTGCAGAAACATGAAG
CAATTCAACGACCAAACACAAAGTTGTTAGGATATAGCCAAAATTTGTATGAAGAACATT
ATAGGGGTGGCAAATGAAAGTACATTGGTTATAATGACATTAAAGATAGATTCCATTTAA
TATCCGATTATTAATAAATAAACCAACCTTTGGTAACAATCTGTTACTGTGTTATAATGA
TATGAAGCATGAGTAAAGGCCTGTAGTAGATATGCTCGGTCTTTGAAATGGTAGTGGATT
TTTTCCTCCAGTTTGTCAAAACCAATCAACAGATGTTGAAGCTGATTGACAGAATCTGGT
TCCCCATCAAATAATGGAGAGCTTGGACATGATAATACATGTGTGTCTACGCAACCAGTC
TGAAATGTAAAAATTGCTTACATACATGTTCTGCTTGTGTTCTGTCACTTTCTTAATTTT
CATAAGATTTCGCACTGTTTTAAATAAAATCAATGAATTCTGACATTATTAAATGAGTAT
CTCTCTAACTGAATACAAGTGACTTAGCAGTTCAAGCAAAGTAAGCAAATCATAAATAAG
GTGATTTCTTAGTCTATCCATCTAACACATGTAACATTGATTATGACTATAAGTTGTAAC
AGTATACTACAAATAAATACCTGCTCTAAAGATTTTTTCTGAGGTAGAACTCGGAGACCC
AACCACGACATGAACCTCAATGCCACTTTCTTTCCACAACTTGTGAGGTAACAACCTATC
AATGACTCAACACAGTCAGCTATACTCTTATCTGGCAAGCTATGAAGAGTCTGTAAGCAG
TAGGGGATCAAACAATCAGACGAATCAGATCTATCTTCCTCTTCAACATTGGCTTGAATT
TCCTTCAGTTCTTTATTAAATTCATTTTCCTCTTTTGAACAGGGGACATATTTGTCCCAT
CCATTAGTTAAATGATGTGAATGACTATCAATTTTAATGTCACAAAAGTTCACTGCGGAA
CTGCTTCCAGGTATTTTGTCTACTTTTGTTGCCAATAAGACTTTTGGCACAGGCCCTTTC
CTTTTTTCCTCATTAATTAGATATCCAGGTGGCAACCAATTCTCATAGGGTTCAAATTTT
GTTGAGATCATACATTCAGCTAAACCTTTCTTTTTACCAAGTCTGTACAAATTGCAATTA
CTAACTTGTTTGCTACGTAAATAACTTAACTTTCCTTCATGAACTCCAGGATATGTACAG
AAAAGATAAACAGTGATAGCATACTTAAGGAATGAATCACCAATTGTCTCCAATCTTTCA
AGGCTAAAAAAATCATTAGCATTAGACATGGTCAGGGCCTGTAAAATCATACATGGTGAA
GGACCTATAAAATCTCCAGTCACCACATCAGTATCAAATGACATTAGCTTATCAAGCTCT
TCTTCCGTCACTTCAACATCTTCTTCCTTTTTCTTCACTGGTTTTCCTCCAAAGTGTCCC
ACCTGATTGAACACATCCTGTTCTACAACCCGTTCTAGAGAACTGGTTCCATTTTGTTCA
GTAGAATCAGTATGTGATTGATTCATTTGTATTTCTATTTCTTTGTTCATATTGTTCTCA
TTCTCAGATTTAGACAGCACTAATTTGTCAAATTCACAACAAACTTCAGCAGTTTGTACA
GGGTTTGAGGATAATTGAGATACAGTATCTGACGACTGATTATCTGGTATCTCTGGAATG
TCAGTATCATTTGGCCAGCCATTTGTGAATACAACAGAATTGTCAGTATTTTCATTAGTT
TCTAAAGATTTATCAACATCTTGGAATGTTTCTGCACACTTTGAGGTTTTCTCATCAACT
ACATTAATAACATTAGTATGATTAAAATCATCTTTGACCTGACTGTTAATATCACAACCA
TTACTACTGAAAGACTTTTCTACACTTTTTCCTGTTTGATCATCTTCATCATCATCAGAC
TGCTCAGTGGAGGGATTCATGTCCAGAGGAATACCATCAGTTTCTTCATCTTTGAGAAAA
GAGAAACTCAAAGCATCATAGATAAATCCCTCAGGAATTGAGGCTTGTCCTATATTAGCA
CCTTCTGTAATTATAATTCTAAGTTCCTCAGCCACTAATAAGCAGTTCATTCTGTAAAGA
ATTGTTGGTAAACAAACAGCCTTTCTCCAAAAAGAGGCTGGAAATACATGGATTTCACAC
AATTCTGGAATAAGAATTTGCTTCTGTTGTAAATTTTCACGTCTTGCTTTCTTTGTCTCT
GCACTACTTGTTGGCAATGCCACGCCTTTTTGATTCAAATATCGTGGAGTCAATAAATTG
AGCCGAGCAGATGTATGATCAACATCCAGTAATGGTTGCTCATAATTTGTGATTGATAAA
CCATACTTGGTTATATAATATTCAGCAAAAGTTTTATATAGTTCTGGGGATGGAAATGGA
GATGCTGGGTTGAGATCCATTCTGATTTCAGCTACGTAGAAATGTTGAGGCTGATCAATA
TTCCTGTATCCTGGCATTACAACACCATCTTCATAATCTGTTTTGGTAAATTCAAAAAGT
TCTCTTTCTGTATCATATATGTTTCTTCTCTCATGGAGCTTATAATTTTCTACTTTTTCA
ATAAACTCCCAATCAACAGCAATTTCTTCTGTAGCTGAAAAAGAGATTTAAAAAAATGTA
TTCAAAACATCAATAATATTTTATCATCAGTAATTACAACATGTACAATTGGCAATGCAA
ATTTTGAAAAAACAGTTTGTTACTATTGACAAAATCAAATTTACCACAAAACATACTTAC
CTTTTCCTAAAGGAATAATTAAGTAGCCAAGCTCAGCTTGGTTGGGAGAGAATATCATTG
GATCTTTCTCTAGTCGTAAGACATTGCTGAACAGAAATCGGTGGAATTTTGATAATCTTT
CTAGCTCCTCTTGACTATAACACACATCAGATGTAAGTAGTTCTATACTTGTAGTAACCT
CCCCTGACCTGGTATATACTGGAAATTCTGGAACCTATGAAATGTAAAACAAAATCAGAT
AAAATTCAAATGAGGCAACCAAATCTGATTAAACCATATACAAAATCAAAGTAAATTAAA
TGCTCTGCAGTGCACAGCTTTACACGACCACAGAGGTTGAACCCTGAACAGTTGGGGCAA
GTATGGACACAACATTAATGCTTGATACAGCTCTGAATTTGGGTTGTGATTAAATAGTTG
ACACAGCATAGGTTTCTGATACAGAATGAATGTGGTCTAAGAACTTAAAATTTTAAAATT
GGACATTTACCTTTTATGGTCCAATATCCAAAATCTAAATACATGGTTAGATTCAGCAAA
TTTCATAGATTTCTATTTACTTATACTAAAGTTATTGTGCGAAAACCAAGAAAAATGCTT
ACTTGGGCTCTTTTTTTACCCCTAATTCCTAAACTGTTGGGACTAAAACTCCCAAAATCA
ATCCCTACCTTCCTTTTGTAGTCAAAAACCTTGTGTTTAAAAATCATAGATTTTTTTTCA
CTTATACTAAAGTTATTGTGCGAAAACCAAATGTCTTCAGACGACGACGACATGATACCA
ATATACAATTGAAAATTTTTTTGTTTGCGGTCATATTAAAAGAAATAAAGGAAAACAACA
AACATTACAAAGGAGACTCTAAATAGCTCAACATTTTATTGACCTACTACTGATAAGAAC
ACCAAAACAAAATCCAACGTGACTACAAAGATGCAAGAAGAAATTTGGAAAAAGTTCTAA
AGTGGTCCCAAATTTTGACTTCGTTCAGAGTATGCATAAATGAATAACAAAACAAGTCTT
TACTTTTCTAAACTGGTCTCTTGTGGACAGTTGTCTCATTGGCAATCATACCACATCTTC
TTTTTTATATTTATAGCTCACAACAGTAAAATATTTTATTACAGTTTCATTTTGATCAAG
TAACTCTAATAGTACATTTGTTATAAAGTATCTTATTATTCCCAGTTCTACAAACCTGTG
GTATTGTAACAGAGGTTAAGAGACCAAATGACCTTGAAGTTTCCTCTGGATCATTGAGTT
TTCTTCCTCTGGTATTCTGATCGTCAGAGATTGGTTTTGTCAGCTTCATTTTCAGTAGGT
ACAAATTATTCTTTTGTTTCTCAGGATATCCTCTTAACAGTATATTGGCTGTCTGTGAAG
TAAAATTATTAATTACAAAAATAATAAAAATATCATATAGCGTCGGATGGTTGTATCATT
GGCAATCATACCACATTATTTAGACTCTGATGGATGGTTGTATCATTTGCAATCATACCA
CATTTCTTTTTTTAAATAGATAGCAGAAAATGTTTTAATGAAATAAGTGAACCTTTTTGA
GGTAATACTGTTTCCTCTTTGTAGTTCCTGGTCTAGCTTCTCCCATCAAATCTTCATCAT
CCCATTCATTGTTATCATCTTCCTCCAAGGAAAACAATTCCTTCCCAACAGGAGCAAGCT
GGTCATCTAATTCACCTGAAATCATAATTTGTACAACAGACTTAACTATTAAGTGAGTAT
GTACCCTATCACATAGCTACAGTCAACTCTCGTCTTGAACTAGGTTGACTTAAATTTCGC
ATACGTCAAAATATTTCCGCTTTCTTATGTTAAAATACAGTAATATTACTTGATTTTCTC
TTAAATAATTTGATTTTCTTTAATAAGTTTACAGTCACAGATGCCAAGTGATGACATTGG
TTTATATGGTCTATTGCCATGATTGGGCAAAATAAGTAAAGTTTTAACTAGAGGCTCTCA
AGAGCCTGTGTCGCTCACCTTGGTCTATGTGCATATTAAACAATGAGCCAAAAACTGCAT
TTTACCCCTATGTTCTATTTTTAGCCATGGCAGCCATCTTGGTTGGTTTTGCGGGTCACC
GGACACAATTTTAAAACTAAATACCCCAATGATGATTGTAGCCAAGTTTGGTTAAATATG
GCCCAGTAGTTTCAGAGGAGAAGATTTTTGTAAAAGTTAACGACGACGGACGACAACGAC
GACGGACGACAACGAACGACGCCAGATGCCAAGGATGAGAAAAGCTCACTTGGCCCTTTG
GGCCAGGTGAGCTAAAAATTATAATTGATTGTACTGAAATGTTCATGACTTATGAATATC
TTCAACAGTTCAACTGAATGATTTTTTTGAAAAAAGAGCCATTGGTTAGTTACCTTCTTC
ATGGAGGTTTTGACACATCTTCAATGCAACTGCTCTCTTGGCTAAACTTTTAGTCGGCAT
AAAATCACTCTGAAATAATATTAAACTGAATGTCATTGAAGATCATTTAAGACAGCTCTG
CTGCATAAATAATAAGGAAGAACAAATCAAAACAATACTTCTAAATATATTTTTCATTGC
TTCCCATTGATCAAATGTCTTCATTGCAAATGGAAGACTGGTCTATAATATCTACATGTG
TAAGTCTCACTAAAACAAATGACAATTCCAACAAAATTCCAACAAAATACACATTTCTGA
ATTTTTCCCCCTAAAAAGAAAAAAGATCCATAATACTTAGCATGAAAGTCATTTATTTAT
TGATGAACATCACCATGATTATTACATTTTCAAATCAAGCAATCAGGGGAATATAATTTT
TTATCAAATTTTAATTTTGTAACATTTTTTAAGGTTGCTTAGTATTCCTGCTTCAGTTAT
GGTTAAGGTTTTAATTACTACTCACCATTATTTGTATTTTAATAGGTGAATTAATTGGTA
ATCTAAGTTTAGCTTGGTACATTGAGGCTCCATTGACTTTGACACTGGTTAGATGACATT
TGGGTGTCAGATGTGTAAAGGCATCACTAGGTAGTTTGGCACAATATCTGTAATTACATG
TTATATCTAATTAAATCAGAAAGTATGTGTAATATCATCATTTAGATAAAATTGCTAGGT
AAAGCATGCTATATCAATCCATTTCTTTTCGATATTAAACGAGATTCGTTCAATCTTTTT
AAGTTAGGTAGCTCCAGTTAGTGTGATTAGTGCTAAACCAGAAAACATGTTTGGTGGAAT
TCTGTATTGAGCCTCCCTAAATTGAACTACAACACATTGAGTTTACTATTTTTTATCAAT
ACACTTATCTGAGGAGTTAGCATATATCAGTTTTCATCGGTTGTTGTAATTGATATATGC
AAATTTTCATTACATTTTAAATTTACTACAAATTTATGTGATAATCAGTAAATATTTAAT
TCTAAATAAGATATATCAATTACATTACCTATTGATTAATGCTATAGCATTACATAAGTT
GACTTGGATGGTTGGCATGTCAGAGTTGGGATAATAAGGGGGAAGTAACTCTATACAATC
TAAGTCATCTTCTATTATTTCAAGCTCATTGTCACTTTCTTTATTCTGTCTCCATCCAAT
CAAAACCTTTTAAAATAAACAAAATCATAAATTATTTCTCCTGTAATACACAAAAAATAA
ATTTCAAAGTCCATTTTACACTGTAAGATTTTACTATGATCATGATGATCATTTAAGAAA
TAACAGTACTGTAGTTCTGTGGATTTGACGGCAACTTTTAGCCAATGAAAAAAATTGTTA
TATACAAATTGCATTAGAATGATTTATATTTCTCTTTAAAAGCATTTTCAAACATTTTAA
GTACTCCTGTATTCAGGAATATTACGTCTGTTAAGTGATTGCTTTAAATTAAAGATCATT
GCTGAAGATCTTTGAAATAAACAGTGCATTTCAATTACTATGTATCTGTTTTAGTCATAT
AGCATCTCACATATAATATACATCCTTAGATATCAACTCTAACAAAAAAATGTCTGAGGG
GCTTGAGCATTCCAGATGAAAGTAAATCCAGATAATCGCTTCATACACAAACTATTTATG
AAGAGTTATTTTCTTTTTTGAATCTTTTAATATTTCTTCATTTCCTTACATTTTAAAGAT
GATTTTTTTGAAACTTTGACTTTCTACATTTCTTTTTTTATATGTTGCTGCATTAAAACT
AGGTATATAACTAGTTTTATAACCTATAGAAAGCCTGTGTTCTTAAAAGAGAAAAGTGAG
CTTACTTTTTCAACACCTTTAAACATTTGGAGGTCATCTTTGAATGTTTCTGTCTTATTA
TCATCAATAAGTATAAGATACTCTGCATCTTTAGCTCTTGCTAAACCCTGTAAAAAAATC
AAGAATCACTATTGCGTATATGTACAGTGCATTTATAATCATATTAAGTGAAGAGTGAAA
AAAATATTTTTAATATCATAACATCGTTTTTTTTTTATAAATATAAAATAATAAAGGTAT
TTTTTTTAACTTTAAGTCATAGTGGTAAATGGTTGTTTATAAATTAAGAGTACAATAAAA
CATGCCTGTGTACATTTCCTTCCTATTTAGAATTAATTTTAAATGATATCAGTTAATTTT
CTAAGCAGTATTAACTCCACACCTTAGATATACAAACGTAAATGTACTGTAATTTAACAG
TAAAGCTAAATTAACACTTTACCTTAGATCTGCTGTATGACCTGTAATCTTTAGGTTGAT
CAAATTTCATAATCATATTACATCTTGGAACATCAATTCCATCTTCTAAGAAGCTTGTTG
CTATCAACAAATTAAGCTCTTGTAGTCTGAATTTCCTTAAAATGTCCTCTTGTTTTTTAT
TGATATCCTTTTTGAGAGTTTTCTTTTTCTGGCCTGTAATTTGATGGCATTTGACNNNNN
NNNNNNNNNNNNNNNNNNNNNNNNNNNNNNNNNNNNNNNNNNNNNNNNNNNNNNNNNNNN
NNNNNNNNNNNNNTCTGATTCATTATCTCCCATCATTCCATCCATATCCTCGCTACTTAT
TATCATAAAATCGTAGTCCGGCTTATAATTCTTCAAATGGTTCACTAGCTCCCGTACTTT
TGGAGATGCATATAAAAGCAAAGCGTCAACATTATAATCTGGAGTAAAGTTATTTTCAAA
TACAGTGTTAAGCATTCTTAACTGTGTTGAACTAAATCTTAAAAACTTTTTAGCTAATAT
TTCCGTTTCTTGTTTTTCCATTTTTTCCAGTTGTGTGAGAAACATTTGTGCTATACTAGC
TGCACACCAAGGACCAAGTTTATATAAAATATTTAGACATTCACATACAACAGTTTTGGA
GATTTGACATGGATCATTGCTGACTTTTTTTTCATTTTCTTCATCTTCTTTAATTTTGAA
ATCTTCCAGAAATTCTAGAGCATCAAGTAGTATATTTTCCAGCTGATCTACTAAACCAGT
TGTATCTTCATAGACATAATCAGAGTTGATGTTTCTGCAACAGCATCTAGTCTAGTTTCC
AGTGTTGATATTGTTGATTCTAGTTCGGCTGGATTTTGACAGCGTGTAGCTGTCACTGAT
GATGTTAGTCCTACAATTCTAGGTTTACATTCCAATGAGGTGTCATTTATCTTTTGTAAA
ATTTGAGCATATACAGGATCTTTATTAACAACATGACAGTCTTCAAAAATTAATACATTC
ACTTCTGATGGATGTAAAATGTTCTCCTCCAAAACATAATTCAAAACATGTGATGATAGA
AATAGGATATGATTTGATGTTATGAGATCTTGCCATTTTTCTGTTGTCATGGTTACTATG
CTATCTTTATTTAGATGCTGACTGACTTGAAGGTCTGTATGGTGCTGTATTATTTGAACT
TGCTGATCAACAAAGGTTTCTAAAATGAAATAAATGTTTAATCAAACAATTCTACACTTA
GTAGTTGTATTAAATTGGAAAAATATTCTTAATAATTCAGTAAAATGCATCATAGAGATG
GCTTGATACCAAATATTTAGATGTTCAGAATTTGATTGTTAACGAACAATTAATAAGAAG
ACAGAGATCATTCCAGTTATTTGTCCTTTTTTTAAAAGAGAGATTTTATCTTCTAGCAAA
ATTAAGATCCATTACATTTTGAATTTATACACCTCTGATATGCTGTCTATTTGTATTTCA
AATTAGAATCTTGTAAGTGATAACCTGGATATATTGCAAAATTAATGGATATACAGTCAA
AATATCATCCCCAAGATTAATTCTTAGCATCCAAAGTATGTCCAACACTATCAAACAGAT
ATGTTTAAATTGTCCCTTAGGTACATGTATATTAAGACGTAGTGAGAAAATACCATCTAG
AATGTTAATATACAACTAATCTTTACCATTATCAGTTAGATACACGCTTCTCTTGCCCCC
TTCTTTCAAGGGTTTTCTGAGCTGGTAGGATAACTCACGAAGTACCATGACAGCCAGAAA
CATTTTACCAGAGCTTGCTCCCAGACACACGATGGTATTCCTGTGTAATGCTGCATCAAG
AAGCTCCACCTGTAAATATTGTACCGATCATGTGTTATTGAAGGAATAATTTAGATGAGG
TACTGTCGGAGAGTAAAATATACTAGATGTGAATGTATGTTATATCACTGCCTACTAAAA
TGATGGATGGACTATTGAAATGAAAGGGGAGTAATCACAATGCTACAATAACCCCATCAC
AGGATTACATGCATGTTCCATGGTAGGTAACTTGTAAATTATGATGTCTTTCTAATACAT
ACTTGATAGGTAGGTGGTGTAAAGGTATGTGTTGGTATATCTTCATTTCTAAGATGTCTG
GGCAGTCTTTTTGAGGTGTCTGGTCCTATCCTAACCATCTACAAAAGAGATATACAAATG
TATGTATATAAATAGTTGTTTTACACCAATAACCAATTAGCTAGATATAAGTTATGCTGT
TATATATATGTAAGACTCAGATAGATGTCCAGTCTCTAATCGACGTCTGTTCCTCAAATC
GACATCCAAATCTGACGTCATAATTAAATAGCATTCCAAATCGATGGCCAATTTTATGCC
TATCTTATCGACGGCCAATTTTATGCCTATCTTATCGACGTCCAATTTGTGACTTCTCTT
ATCGACGTCAAATTCTTAATTACGCTATTCAACATCCATTTAGGAATACACAATTGAACT
AAACCGATAGCAGCTGAAACCTTTCAACCTTTAAATATATTATGTCTAACAAAAAAAATC
TATCTAAAAAAAAAGCATTTTTTTAAAATTTAAAACATACCAGTGTGTAAACAGGTAGTG
ATCATATCAATTTTTTAAATTTTAGAGATTACATAAACATAAAGAGAGGTGTTATTATTT
TCAATGGGACAACTTTCCATCAGTCTAAATAAAGTGAATGTGAGCAATTATCATGATTAT
AGGCAACCGTTTGGCTTTCAACTCTGATAAAAACCTATACCGCAAAGGCTATAAAAGGCC
AGGACATAATTGATTTTGTTTGAGTAATTTCTTAGGTAGTATCCTGATCTTAAATTTCTA
ATAATTTTTGTTGTTTTATGATCTGGATAATCATAAAACAAATATTTGGATAAAAAAGGG
GGGCATTTTTTAATTTTTTTTTCTTAAATTATTAACTGCATGCATTGTTTAAATTTTGCC
AAAAAAATGAAAATACATATTTTCTTATAAAGACCTTTATATAGTGCTGGGAATGCGCTT
ACGTCCACATCACAATCATAAATTGCAGATGCTGATTTTTGAAATGTTTTCACATTTGTT
TCTTCATTTGCCGGAAAATCGTCAAAATGAAAGAGTGATTTTAATTGGACAGATTTCTGA
AATAAGCCAATGAAAATCCTTGACTTATCATATTTACAGAAATTCTAACAGCCAAAACCC
ACTGAGGAGATGGATACAAAGAATCTTGTGACAGAAGTTACTATCTATTTTTTAATAATT
TAACCACAGGCCAGCTACTTGCTGTTTCTTAAAAAATAAAGGTTTTGATCTTAATTTCTA
AAAATAAAATAAAAAAAGGTTTCAATTTTGAGGGATTTTTTTTTACCATAAAGTCAAAAT
TTTGCCATTGCCATAATATTTGGCATTGACATTAAGGGAAAACGGTACTATTTATTCTGC
CATAGGCGACAATATTAACATTGTCTAAATTTACCACTTTTTAAGATAAAAACCTGGATA
AAACAGTTATATGTTGTGTTAGTACTT
>MgTARBP2_gene
AATAAAACTGCCACTCCAGTATAGTGTTATAATCCTGAGGGCCCTCCTAATAACTATATT
AATGTCTCTGGGAAATATTGACTAATGATCGCTAATCTCTTTACCAGTGTTTTTAATTCA
CACCTGACTATTGATCACAAGCTCAGAACTAATATTACAAAAAAATCAAAATTCCATTAT
TTAATTACTTTTCAGCTAAGACAATTGTCAATTCAGATTTATAATTAAAAGAAAAAAGTA
ATATGTCATTGCTAACACAATGCTCTGTTTACTTTGTAATACACATGTGTAAAATTCTCT
TCCCCGGATTAGACACTAAATCGTAAATTCTAAATAAAAGAGAGCAGCGATTATCATTAA
TATTTAAACACTATCAAAGGTAAAAATTAAAAAGCCTATAATTTCCTGTCAATTTGATAA
ACAAAACTAACCCCGGAAATGAGTCTGGAATTACTCATTTTAGTATTGTCGCAAAACATC
TGATTTTAATTTTGTCTTCAAAATCTTAAGAAACGTGAATTTTATCATTTTGTGTCCTTA
AAATCGTGTCATTTTTAAACTTTTGCCTTCCCTGAACTGCTCTTGAAAGATTTTAGAAAA
ATGATAAGAAAATTCATGAGGTAAATGCGATGCAACAGTTAAAACAAGTTTGTTGATGCT
ATGAGTATGAGCATACTCAGTATAAATGTGATTTTGACAATCTTTTTTTGAAAAAGGACA
CCAACTTTGAGTTGTCTAAAAATGACTGAAATTAGGTAAAAATTTTCTGGATTCTTGCAA
TTTTAAATGCTTATTTTGCATAGCCATTTTTAATCTTTTTGTGATGACAATGACAACAAT
ACAGTTCTCCGGTGATATCCATACCTCTAAGGTCTATTTGAATATGTTCAAATGATCTGT
ACATGTTTGTTCAATTTATATAGATATAAGAATATGTGGTATGAGTGCCAATGAGACAAC
TCTCCATCCAAGTAACAATTTATAAAAGTAAATGGTCTTCAATATGAAGCCTTTGCTCAC
ACCGAACAGCAAGCTATAAAGGGCCCCAACAATAGTTAGTGTAAAACCATTCAAAAGAGA
AAAACAATGGTCTAATCTATATAAAAAACAAGAAACACTTATGAACCACATCAGCAAATG
ACAACTACTGAACATCAGATTCTTTGTAGTTCATATTACAATCATGAATGTATCTACCAA
TATATCTGCTTCATGTTTTAGATGGCGATTCCAGCAGGTAAAACGCCCATCAGTTACCTT
CAGGAATTATGCACCAGAAGAGGCATCACTCCCCAATATGATCTGATGGCTAATGAAGGT
GCTGTGCATGAACCAATATTTATCATGAGTGTAACTGTTGGGGATATAGTCTCCACTGGA
AAAGGTAATCACAATCAAATAAATGATGTTATTGTTTTTAATTTTTGTCTGAAAACCAAC
TAATCAAGCAACTTAGCAGTTGTATCAAAAGTACATCTTGAGGACCTTCAAATGTTCAGA
AGAGGCCTTAAGCTCAGAAGCAGTAATGTATGATTGTTTACAATATGACTCTCTGTGGAT
CTGGATAATGATGATATTCATACATTTATATGAATAAGGATAAATTCCTGAGATTTTTTA
TCAGATTTGTCCCGTTCACTACAAGTTTTACAATTATATGGTGGTTTTTTTTGTAACAAG
GGTAATTTATCAGGGTATGTTGATCCTTTTTTTTTTTACTAAAATAATAAACTGAGTCAT
TATTTTTTTTCTTACGATATTTTAAGGCATTGATCAATAATGTTTGTTTCATAAATTAAT
ATTTTTTAAGAAGCAAATGTCAAGGTGCCATGATGCATCACTCAGTTTGATAGTCATTTA
TAGCATAAAACAGTTATAATATTTGTAGTAAAAATTGATGGACTAAACATTTTTAACCAG
ATTTTTGTGTCAAAAATGTCGGTTATTGATTTGGGGATGTACGGCGGTCACGCGGCGGGC
GGGCGGCAACCAAATGTTGTCCATGCATTTACTCATGAAGCGTTCAACAAACCTTTTAAA
ATTTTAATATGTTGTTACTGACAACAAAATGGAGGTCAAGTTCAATAATAATGCCAGAAC
ACAAATAAATGTTAAAGAATACGGTTTACTGTCATTTTGACAGCTCTTGTTATATGTAAG
TTAGTTTGTGTTTGTTTTTATTTACCAAATAATATCTGTTAATTTTCAGGATCAAGCAAA
AAGAAGGCTAAGCATGCAGCAGCCCAAGCAGCATTAAACAGAATACTGGGATTACCTAAC
AATGAAACACCTGAAGTTGTTCCTGAAAAGTCAGTGTACCTAGAAGACAATATTTGAAAG
AAATTCACAAATTTGAAATAAGTTGATAAAAGTTTATAAAAAGGCCCTGTAATTTGACTT
CAAATTAACATTTTACCCTACACAATGTCTGTTCATCTAACCAGAACTTCAAATTAACAT
TTTACCCTACACAATGTCTTTTCGTCTAATGTTACTTGTCTACCAAGAGAACATTTCATC
CTACACAATGTTTCAGAATACCATTGCAAATGAATTTTCAGACATTAAGAGATCTATTTA
TGTATATTTTTGTTTTAAATGAAAAGGGTATTTTGGTCAGTAATTGATTTACAGATGTTC
TGTAGAGCTTGATAAGAAATGTTTTCTTAGAATACCTGTCAATCATCTACATTGTCTACA
TCAAACAACAATTCATCTAGATCAGCATATCGATGTCGTCATTTATCAGTTGTATCAAAA
TTTGTTTCAGGGAAAAAAATGTGGAAAGCAAACTGTAATATGAATTTAAAGATTTTGTAA
AGTAAACAAGATTACACAACATTTTTCCATAAAATTTTGTTTTTTGTTTTTTCAGTGACA
CTAGCAAAAATGACGAAGATGGTCCAGGGAACCCAGTAGGTGAACTACAGGAGTTTACTC
AGAAACGTCTCCTGAAACCACCTGTGTATGAGTTCTCCAGTGATATGGGACCACCACATG
CAAGGGAGTTTTCATGCTCAGTTAAACTTGGAAAATACTCTGAGAAAGGTGAGTTTAGAG
CAAAAATACTCCACTAAGAATATCCCTTTTGCCCTTTATGTCGAGCCTGCAACTTTTGTT
GCAGAAAGCTCGACATAGGGATAGTGATCAGGCTAACTTAGCTAACTTCTTATAAGCTTT
ATATTTTAGAAGGTGGAAGACCTAGATGCTGCATACTTTGTATATAGATGCCTCATGTTA
CGAAGTTTCCGTCAGTCACAAGTCCAATGTCCTGGACCTTATTTACATGGTTCAGTGACT
ACTTGAAAAAAAGTTCAGATGTTTTGTAATGTTAAATTCTCTCTTATTATAAGTAGTAGG
ATAACTAAATTTGATATGTGCGTACATTGTAAGGTCCTCATGCCCATCAGACAGTTTTCA
CTTGACCTCGACCTCATTTCATGGATCAGTACGAACAAGAGACATAACGTCCAGTGCCAA
ATATTTCATGCATTATTTGAACGACATCAGTAAAAACTGAAGATAGTTTTGCTCTCCACC
TATTGCAACTTTTTCAAAATTCTAACCAAATTGCAATTTGTTTTATTAAACCTAACTGTT
CAACTGGACAGAAAGAAATTTGAACAAACTGCTCTGTTAGTTTTCCAAAAGAAAAAATTA
AATTCAGCTGTACAGCCTTAAAAAATGAGCAAAAACCACACCACAAAGTCAGCTACATGT
ATGGAAGGCCCCAAAATGACAAATGTAAACAATTAAAAAGGGATACGTAACAGCCTTCAT
TTGTGAAGATAGCTGATCAAATGAAACACATGCCAGCATTGATGATGCTTAAGAAAAGTA
CACATGTTTAGAAAATTTAGAACACTGCAGTTTAAATTTTTTTGAAATGCAGTGGAAAAA
AGTTTGAAAAGTTTGTGAAATTAAATTTTTTTATGAAAAGGGTTTTGACAAGTTGGAAAA
TGGCTTTTGATGACATTTGGCTTTGATTATTTTTAAGCTGTTTTGTAATGACAAATTTAA
TAATTAGAATAATGATAACAATAGTGTTTACATTTTCTCTCCAGGAACAGGACGATCTAA
AAAGGAAGCTAAAAGGGCAGCTGCTTTGGCCATGTTGACACATATAAGATCATTGACACA
GGACGGAGAAGAACAGGCAGTAATTGAAGAGGAGGAGGAGGAAGACGACATCCTCCTGGT
AAATCTTATATCCTAAGAGGACCTTTATCAGAACTTAGGGATCTGTTTTTTTTAAGTTTT
TAAGTTTGGGATTTTCGGGATTGACCCTTTCGTGATGTCAGGATTTTAATTTATTCAAAT
TCTGGACCTTGGGATTTCGTGTTTTTATTCCCAGGATTTTGGGATCAGGACCCCTTCTAC
CCCCCCAATGCTCTTGCTTCTTGTAATGAAAACAGAACAGATTAGGGGGTGGTTAGACAA
CAGTTATTCCAACTATGATTAGCATATGACAATCAACAGCTATAAGCATGGGAGTACGTT
AATTCTTTTTAGCAGATGACCATTTATTTTTCATCAAAAAAAATATGTTAGCACTTCTAT
TGAAAACTTATAAGTTGATAAGATGATGGATGGCAAAATAATGTTTAACTGAATTCCAAC
ATAAGATGAATTCTTGTTGAAAAAAAAATTATAAGATAACTCTTACATTTATGAAGATCT
AAGTTTATTTCGAAAATTGTTTAATTTGAACCATGAAATCAACCTATTTTTTGTATCCTC
AATACTCATAAAAAACATAAAAAATGTATATCCATGAATACAATCAAACATCATGGCATT
TAAATGAAATTAGCTCATCAGTTATAGCTTTCAGTGGTATGAAATGAAATATAATATAAC
TTTTATTTCATAAATTATTTAACATCAACATTAATTGATCCTGTCTATCATATTGAATAT
GATATACCAGATAGAATTATGTTGGGGTTATATTTGTTTATACATATGCCTAATACACCT
TCATAACATGTACTTTCCATTGAATGAAGTTTTAATGAGTTAAAATTTATTTCTTAATAT
AAAGTGTACTCTTAAGAGCCTATTGTTTGACAAGTTTGTTATTTTTACAACAGAGTGCCA
CAGAACTGAGGCAGTCATACACAGCTCTGAAAGAGGGGAAGAAACGTGTTCCTATTCCAG
CTGCCAAACAAAACAAAGAAATACAACAGTTTTACAACAAGATTGCCAAAGTTGACAAGA
AAAATGGCAAAATAAAAAATGCTTCGCTCACTGCCCCTTCAACAAACTACTGTCAGATGT
TACAGGAGATTGCTGAAGCTCAAAGATTTGAAGTCAATTATTTAGACATAGAGGAAACTA
GTCATTCAGGTAGGCTGTGAAGGATTTCTGAACATAACTTTAGTTACAAATGAGGAAAGT
TGGACAATGAAATAAATGTCCGTGCAATAATTTAAAATAAAATTTTAGGAAAACAAACCC
CAAGGGTGACTGGGGTATAGAAATATGGTCACTTGGTCTTCTTCCGACCGGCAGTAAAAA
AAATTGTGTAAATTTTAATTGAGATTACCAAAGGTCTGCTTTGAATACTAAGTACATGAC
AATAATAAAAAAAACTGTATCAAAGTGTGAATGAAACAATTAATTCAAAATACTTTTCCT
GTTGGTATGACTAAACTATACAGTCTTGAGATATTTTATAGAGATGGTAAAAAGATGTTG
AAAGATAACATATAGGTGTGCGTTTGTTACTGTATAATGCCAATTCTATTTATTTGCTGT
TATTCCTTGTGTTGTAGATTTATATATTATTTTATTGTATTATTTTAGGATTAAGACAGT
GTCTTGTCCAGTTATCAACATTGCCAGTAGCTGTTCTACACGGGTCAGGCCAGAATATTT
ATGATGCTCATGCTCATGCAGCCCACAATGCATTGCAATATCTCAAACTTATGATCAAAT
CATAGCGATGAAACCCAGGTTGTCCCATAGCCTCACTGTGGATAAATAATGTCTTTTGTT
ATTGCTGTGCTTATTTACCTTGTTACTGCTTTATGAAAGCATTTTGTGTTGATATTTTAT
CTTTTATAATGCATGCCATGAAATGACTTATGAACTTATGGAAAAGGTGAAAGATATGTA
TAGGAAAACAATCTTTTAGCTCCCACAACTACATGCAAAAAGTTGAAACATATTGTTGTA
AAACATTATTGGGTAGAAAGTAGTGTTTCAACTTGGACATATCAACTAAAAAACATACAT
TATGTATATATAAATTAAATTATTATAAATTTCATTATTTTTTATGTGCTATACATTTCT
TGGCTTGAAAAGAAAACAGAAAATTTCAATCTTTTGAAAGTTTGGCTATTGTGTCCTTTG
AAAAAATAAAGGAAACTGTTTTTGAATTGTAGTTGAATTATTTCAGAATATCCTATTTCA
AATTTTTTATGCTATTTGTACTCAAGTTTTAATACATAGACTTAATATTTCTTAGGTTGT
GTTTAGAATTGCTTTTTAGCATAAATATTTTTTACATTTCATATTTTTTTAGGTATTTTG
TCAGAAAATAACTCATGTATATATATTCAAAAAAGTTTGATATTGTTTCTTGTGCATTTT
AAAGTTTGTACATTCTTTGCTAGCCTTTAATACATTGTATCATTCTTATTCTTGTAGATA
TGTGTATCTACAGAATCAGGCGAGTTTATTTACATATTACAGTAGACATTTCATTGACCA
TCAATTTTTGCTCAAGTATGTTGAGATAATGAAGAAATCAAATGTTTACAGTACTTATAA
ATGGAGGGATTGAATATCGCTTGTATTGTTTTATACAGTTCATGTGGAAGAATTTAAATT
AAAACTTATTTATTGTGTAGTATAGAAAAGTCTTATGGTGCTGAATTCATGATAAAACAA
ATTTAGATCATTTTATCATCAACTGGCCATATTTACAAATATGCAGTTCATTCATTGTAT
AAATTTTACAAATATTTCAAGTTTTTTTTTTAAAAGGGCATTTTAATTTTGTGTAATAAA
TTGTTTTGATTAAATGTCATATTAGAGCTCAGATAAACAGACATGTTTAAATGATAAACC
AATATGATTAAATGGAGTTGTGGTGTATATATTAATGAGACAGCAACTTACAACTTGCAT
CCATTGATATTTTTTTATCACAACTCTGTAGCTAAGTAGTCTTTAATTTGTCCTCTATTT
TTAGAGCATATGCATTAAAATTCTTATCTTTTATATTACACTGATTTTTTTCTGTCTCCA
TTTAGGTCCAAAAACTCTATGACTGAAATTTCACACTTATACCTAGACAGACTTTTTCTA
AGTTTTGCATTTATTTAATTCCTAATTAAGAAATCAAATGCCACTTTTAAATGGAGGTCA
TTAATTATGTTTTACACACAAACCATTTAGTTTGAAGACATTCATAACTTTCTCAAATTT
AACATTTGGGTTAACATAAGAGCCAAACCCTAACTTGTACATTTATGCAAAAGTAAAAAT
CTGTTTTTTGCTATTGTTATTAATTCAGTGAGTAATGACAAAAAATCCCTTTCTCTATTG
CAGTGTCTGTTTTTATGCCCCAC
